# Supplementary material for: 1-Formyl-t-3,t-5-dimethyl-r-2,c-6-diphenyl­piperidin-4-one
Source: Acta Crystallogr Sect E Struct Rep Online. 2010 May 29;66(Pt 6):o1505. doi: 10.1107/S1600536810018490 (PMC2979406; doi:10.1107/S1600536810018490)
Supplement: Supplementary file 2 [file e-66-o1505-Isup2.hkl]

#
# h,k,l, Fc-squared, Fo-squared, sigma(Fo-squared) and status flag
#
data_I
_shelx_title ' I         P b c a      R = 0.07'
_shelx_refln_list_code          4
_shelx_F_calc_maximum      236.78
_exptl_crystal_F_000      1312.00
_reflns_d_resolution_high  0.7463
 
loop_
 _symmetry_equiv_pos_as_xyz
 'x, y, z'
 '-x+1/2, -y, z+1/2'
 'x+1/2, -y+1/2, -z'
 '-x, y+1/2, -z+1/2'
 '-x, -y, -z'
 'x-1/2, y, -z-1/2'
 '-x-1/2, y-1/2, z'
 'x, -y-1/2, z-1/2'
 
_cell_length_a     7.4303
_cell_length_b    15.3567
_cell_length_c    29.6732
_cell_angle_alpha  90.000
_cell_angle_beta   90.000
_cell_angle_gamma  90.000
 
_shelx_F_squared_multiplier     1.000
 
loop_
 _refln_index_h
 _refln_index_k
 _refln_index_l
 _refln_F_squared_calc
 _refln_F_squared_meas
 _refln_F_squared_sigma
 _refln_observed_status
   2   0   0    30570.32    30686.21    541.94 o
   4   0   0     2595.35     3029.87     43.87 o
   6   0   0       30.51       16.52      4.22 o
   8   0   0        0.00       -2.66      5.86 o
   2   1   0     2448.01     2214.20     30.67 o
   4   1   0      635.13      846.33     12.71 o
   6   1   0      297.89      276.12      6.78 o
   8   1   0        0.55       -2.28      3.94 o
   0   2   0     2597.16     2179.71     30.71 o
   2   2   0     3123.84     2938.21     39.86 o
   4   2   0     3958.46     3981.26     45.18 o
   6   2   0      324.45      247.81      7.47 o
   8   2   0        9.79       14.39      7.46 o
   2   3   0    36410.07    36682.74    391.21 o
   4   3   0      869.90      849.89     12.74 o
   6   3   0      119.40      151.73      6.10 o
   8   3   0       11.05        5.86      6.93 o
   0   4   0     5567.03     4964.89     97.52 o
   2   4   0     6736.84     7035.62     76.97 o
   4   4   0        2.69       -1.95      1.95 o
   6   4   0      197.84      244.72      7.51 o
   8   4   0        0.63       -1.60      6.39 o
   2   5   0     1554.27     1581.80     16.81 o
   4   5   0       65.64       54.07      4.03 o
   6   5   0       12.21       10.33      6.13 o
   8   5   0        0.10        9.06      7.46 o
   0   6   0       74.42       53.29      5.86 o
   2   6   0      150.54      100.71      4.31 o
   4   6   0       31.93       48.13      4.53 o
   6   6   0       78.65       87.44      7.51 o
   8   6   0       46.78       39.97     10.12 o
   2   7   0      534.36      510.30     12.81 o
   4   7   0        3.56        7.31      2.15 o
   6   7   0        2.22        0.41      4.73 o
   8   7   0       32.08       39.43     10.12 o
   0   8   0       53.74       87.93      8.53 o
   2   8   0      247.69      274.19      9.80 o
   4   8   0      116.58      113.33      7.91 o
   6   8   0        0.91        4.80      4.92 o
   8   8   0       10.67       -3.73      6.93 o
   2   9   0     1032.39      980.50     14.86 o
   4   9   0      866.58      775.38     18.83 o
   6   9   0       35.23       27.53      7.73 o
   8   9   0        2.02       -1.07      7.46 o
   0  10   0     2180.69     2220.69     36.88 o
   2  10   0        7.25       11.39      3.01 o
   4  10   0      102.94      112.44      9.23 o
   6  10   0       35.11       46.89      9.59 o
   8  10   0        0.00        2.66      8.53 o
   2  11   0      287.16      281.93     11.68 o
   4  11   0      187.39      223.87     12.04 o
   6  11   0        3.89        7.46      7.46 o
   8  11   0        9.81        7.99      9.59 o
   0  12   0      954.72     1046.22     22.74 o
   2  12   0      959.77      964.97     22.79 o
   4  12   0      181.91      152.89     10.73 o
   6  12   0       47.11       57.02     10.66 o
   8  12   0       30.09       36.24     12.26 o
   2  13   0      801.23      804.01     21.29 o
   4  13   0        0.17        4.91     17.05 o
   6  13   0       23.22       29.31      9.59 o
   0  14   0      268.34      306.41     19.18 o
   2  14   0      332.05      316.20     13.94 o
   4  14   0       14.53       20.73      5.61 o
   6  14   0       30.19       38.90     10.66 o
   2  15   0       17.19       13.20      7.34 o
   4  15   0      127.33      120.63     11.10 o
   6  15   0        4.16       -3.73      7.99 o
   0  16   0        3.66        1.07      9.59 o
   2  16   0       21.29       14.69      6.23 o
   4  16   0        0.10       -5.15      5.15 o
   6  16   0        0.27       -4.80      7.99 o
   2  17   0       44.19       79.34     10.73 o
   4  17   0        0.00       -1.37      5.20 o
   0  18   0       56.14       82.60     15.45 o
   2  18   0        6.87        3.69      8.09 o
   4  18   0        3.49        0.53      6.93 o
   2  19   0        4.07        4.12     10.66 o
   1   1   1       11.83       31.14      1.08 o
   2   1   1        1.78        0.30      0.70 o
   3   1   1      529.00      486.01      6.04 o
   4   1   1      758.93      908.55      9.45 o
   5   1   1       31.72       34.26      2.29 o
   6   1   1       74.64       76.25      3.58 o
   7   1   1       30.35       27.26      2.92 o
   8   1   1        0.00       -2.79      2.79 o
   9   1   1        3.00        4.80      5.28 o
   0   2   1    33475.28    33332.36    283.39 o
   1   2   1     3393.04     3192.15     25.56 o
   2   2   1      243.80      177.71      4.38 o
   3   2   1      432.16      388.30      5.25 o
   4   2   1       58.71       82.03      6.23 o
   5   2   1       55.14       35.08      2.37 o
   6   2   1       16.38       17.42      2.41 o
   7   2   1        2.56       -0.44      2.28 o
   8   2   1        4.58       -2.03      4.80 o
   9   2   1       17.42        9.18     13.06 o
   1   3   1    44423.61    41522.95    276.50 o
   2   3   1     6344.79     6095.88     54.48 o
   3   3   1        0.32       -2.18      2.18 o
   4   3   1        0.46        7.59      2.38 o
   5   3   1      145.81      156.21      3.85 o
   6   3   1      222.96      219.64      5.09 o
   7   3   1       39.16       41.08      3.73 o
   8   3   1        0.15       -4.14      4.14 o
   9   3   1        3.71        7.24      9.86 o
   0   4   1     4016.89     3926.69     55.20 o
   1   4   1      165.66      168.81      2.41 o
   2   4   1      211.93      173.56      3.32 o
   3   4   1      238.33      253.40      5.77 o
   4   4   1       64.04       74.87      3.65 o
   5   4   1       40.41       34.31      2.33 o
   6   4   1      222.93      178.42      4.71 o
   7   4   1       24.56       14.61      5.08 o
   8   4   1        0.12       -3.94      3.94 o
   9   4   1        0.55        0.28      5.45 o
   1   5   1      704.27      497.72      5.86 o
   2   5   1     1628.68     1760.65     14.24 o
   3   5   1        4.92        3.12      1.38 o
   4   5   1       36.36       57.06      2.74 o
   5   5   1        7.95       10.39      2.13 o
   6   5   1        0.31       -0.51      2.54 o
   7   5   1       30.46       43.91      7.73 o
   8   5   1       11.52        4.05      5.86 o
   9   5   1        2.08        1.07      5.65 o
   0   6   1     1689.58     1458.40     24.30 o
   1   6   1     8225.16     7849.53     61.87 o
   2   6   1      179.63      141.74      3.17 o
   3   6   1     1084.74     1183.85     10.56 o
   4   6   1       15.08       21.97      2.01 o
   5   6   1       40.68       62.20      3.78 o
   6   6   1      141.15      193.10      6.92 o
   7   6   1        2.97       -2.25      4.32 o
   8   6   1       12.22       11.21      5.83 o
   9   6   1        0.02       -5.08      5.08 o
   1   7   1        0.75       -0.54      1.59 o
   2   7   1     1231.42     1261.53     16.31 o
   3   7   1       26.63       26.03      2.03 o
   4   7   1      155.11      111.52      2.86 o
   5   7   1        8.09        1.00      3.81 o
   6   7   1      296.88      294.98      8.46 o
   7   7   1        9.89       15.45      5.65 o
   8   7   1       13.02        6.36      5.61 o
   9   7   1        1.73       14.45      6.96 o
   0   8   1      715.76      752.32     13.01 o
   1   8   1      544.01      518.72      7.16 o
   2   8   1       40.81       38.40      3.59 o
   3   8   1       97.29       97.71      4.27 o
   4   8   1        8.18        5.69      3.81 o
   5   8   1        1.89       -2.12      3.98 o
   6   8   1       66.46       64.61      6.03 o
   7   8   1        0.23       -1.15      4.70 o
   8   8   1       12.19       11.99      6.03 o
   9   8   1        2.24       12.26      6.78 o
   1   9   1      129.83      150.65      4.23 o
   2   9   1      576.76      513.38      7.92 o
   3   9   1        5.49        9.14      3.29 o
   4   9   1        1.35       -1.91      3.77 o
   5   9   1      198.86      191.51     10.63 o
   6   9   1        0.00       -3.58      3.58 o
   7   9   1       58.28       80.56      9.06 o
   8   9   1       11.70       21.96      6.96 o
   0  10   1      413.79      413.61     10.43 o
   1  10   1      281.85      317.56      6.27 o
   2  10   1      185.07      204.90      4.53 o
   3  10   1       12.30       10.05      3.83 o
   4  10   1       29.33       39.33      5.25 o
   5  10   1        2.75       -3.93      3.93 o
   6  10   1      114.10       96.83      7.11 o
   7  10   1       15.87       16.44      6.21 o
   8  10   1       59.23       48.37     10.66 o
   1  11   1      214.43      193.57      5.39 o
   2  11   1        0.97        0.24      3.51 o
   3  11   1      188.49      178.26      7.45 o
   4  11   1     1021.88     1006.50     14.89 o
   5  11   1       15.05        9.04      5.02 o
   6  11   1       50.90       51.74      7.34 o
   7  11   1        6.02        3.12      5.45 o
   8  11   1       33.59       58.57      9.02 o
   0  12   1       11.79       10.73      3.64 o
   1  12   1       29.35       37.76      4.71 o
   2  12   1      347.91      388.02     10.18 o
   3  12   1        0.88        0.63      4.52 o
   4  12   1        9.34        1.52      3.58 o
   5  12   1       54.14       54.13      6.50 o
   6  12   1       10.31       23.69      6.21 o
   7  12   1        0.26       -5.86      5.86 o
   8  12   1       11.60        0.27      6.75 o
   1  13   1       89.76      128.15      6.00 o
   2  13   1       54.18       91.96      8.63 o
   3  13   1        0.00        4.68      4.57 o
   4  13   1       50.67       51.07      5.03 o
   5  13   1        0.19       -3.53      3.53 o
   6  13   1       24.71       24.77      7.99 o
   7  13   1        0.05        2.80      6.39 o
   0  14   1       46.03       58.50      8.29 o
   1  14   1        8.43        0.00      3.81 o
   2  14   1       50.15       50.85      6.22 o
   3  14   1       19.22        9.25      4.92 o
   4  14   1        0.33        4.07      4.04 o
   5  14   1        0.06       -2.47      4.18 o
   6  14   1       11.38        9.25      6.21 o
   7  14   1        0.48       -0.37      6.21 o
   1  15   1       48.05       58.79      6.19 o
   2  15   1      139.64      105.73      6.43 o
   3  15   1       20.37       25.91      4.67 o
   4  15   1       12.17        9.55      4.50 o
   5  15   1        0.01       -4.32      4.32 o
   6  15   1        6.47        7.02      7.46 o
   0  16   1      101.23      141.75     11.68 o
   1  16   1        0.02       -0.79      4.76 o
   2  16   1        0.47       -3.51      3.51 o
   3  16   1        0.00       -3.83      3.83 o
   4  16   1       28.38       18.13      4.40 o
   5  16   1        0.48       -2.06      4.60 o
   6  16   1        0.28        6.33      6.37 o
   1  17   1        0.98       -2.35      4.99 o
   2  17   1        1.12       -0.83      5.23 o
   3  17   1        0.13       -4.19      4.19 o
   4  17   1        3.27        4.28      3.98 o
   5  17   1       11.60        9.07      5.49 o
   0  18   1        4.22        5.59      8.09 o
   1  18   1        5.78       -2.63      5.46 o
   2  18   1        1.73        7.55      6.18 o
   3  18   1        4.11       -1.66      4.38 o
   4  18   1        1.59        3.27      4.50 o
   1  19   1        0.15       -0.39      6.05 o
   2  19   1        1.07       -0.24      5.90 o
   3  19   1        5.20       -2.27      8.85 o
   1  20   1        0.94       -3.73     12.79 o
   0   0   2     4933.99     4564.16     94.85 o
   1   0   2    18274.15    18216.69    323.99 o
   2   0   2     2182.69     2442.21     46.89 o
   3   0   2     1327.76     1221.37     27.18 o
   4   0   2       62.58      102.04      5.59 o
   5   0   2      497.71      448.28      7.92 o
   6   0   2       19.98       32.64      4.23 o
   7   0   2       39.01       24.13      4.49 o
   8   0   2        0.57       -3.56      3.56 o
   9   0   2       63.60       58.62     10.66 o
   1   1   2    14079.11    13140.45     94.49 o
   2   1   2      792.33      753.93      8.63 o
   3   1   2      966.01      945.21     11.24 o
   4   1   2      461.96      435.83      6.37 o
   5   1   2      777.45      748.93      8.77 o
   6   1   2       33.15       38.32      2.51 o
   7   1   2      315.83      369.08      7.02 o
   8   1   2        9.85       15.20      3.39 o
   9   1   2        0.03        3.00      5.08 o
   0   2   2     1723.35     1316.22     10.93 o
   1   2   2     3032.82     2666.05     19.54 o
   2   2   2     1548.66     1563.13     13.06 o
   3   2   2       18.27       13.25      1.44 o
   4   2   2     1258.26     1309.82     13.55 o
   5   2   2      170.36      165.50      3.91 o
   6   2   2      131.01      139.09      4.26 o
   7   2   2      262.75      288.26      6.36 o
   8   2   2        3.40       -2.79      3.80 o
   9   2   2        5.08       15.85      6.93 o
   1   3   2     4544.14     4317.51     29.31 o
   2   3   2      135.88      142.32      2.53 o
   3   3   2      187.47      224.23      3.89 o
   4   3   2        9.89        8.20      1.70 o
   5   3   2        3.51       -0.34      1.71 o
   6   3   2       40.17       43.43      4.25 o
   7   3   2       17.69       19.03      3.14 o
   8   3   2       10.20       19.35      5.45 o
   9   3   2       13.79       17.96      6.21 o
   0   4   2     7344.68     7352.38     81.21 o
   1   4   2    11700.60    11122.75     73.69 o
   2   4   2     3337.94     3142.08     23.62 o
   3   4   2     4616.37     4708.16     37.07 o
   4   4   2        2.34        1.27      1.52 o
   5   4   2      163.75      151.97      4.18 o
   6   4   2      158.71      193.10      4.90 o
   7   4   2       52.20       57.74      5.52 o
   8   4   2        3.64        6.13      4.52 o
   9   4   2       27.22       45.81      7.72 o
   1   5   2        0.28        1.57      1.08 o
   2   5   2        1.12        1.16      1.29 o
   3   5   2      475.88      494.47      4.82 o
   4   5   2        0.58       -1.41      1.41 o
   5   5   2      101.65       94.28      3.61 o
   6   5   2        0.37        2.10      2.61 o
   7   5   2       21.97       40.17      5.25 o
   8   5   2        2.88        7.58      5.08 o
   9   5   2        0.17       -3.09      5.45 o
   0   6   2     3408.00     3446.69     40.90 o
   1   6   2      752.69      745.60      8.25 o
   2   6   2       16.39       17.69      1.66 o
   3   6   2      142.57      152.89      5.22 o
   4   6   2       45.43       31.32      2.49 o
   5   6   2      319.69      329.57      7.19 o
   6   6   2        7.54        6.68      3.46 o
   7   6   2        4.95        5.37      5.86 o
   8   6   2        3.95        0.80      5.28 o
   9   6   2        1.36        5.97      6.21 o
   1   7   2      638.67      629.86      7.71 o
   2   7   2      227.24      252.45      7.05 o
   3   7   2      282.28      297.20      4.96 o
   4   7   2       73.70       84.43      3.10 o
   5   7   2       16.39       10.83      3.69 o
   6   7   2       20.84       23.39      4.62 o
   7   7   2       11.57       20.56      5.45 o
   8   7   2        3.89       17.59      6.41 o
   9   7   2       19.80       24.13     10.66 o
   0   8   2     1273.09     1207.11     18.23 o
   1   8   2      781.74      894.89     10.17 o
   2   8   2      360.78      365.20      6.20 o
   3   8   2      370.54      374.45      5.90 o
   4   8   2        1.52        0.22      2.95 o
   5   8   2      680.28      639.26     13.63 o
   6   8   2        2.71        3.67      2.74 o
   7   8   2       23.80       25.48      4.10 o
   8   8   2        0.19       -1.32      7.46 o
   9   8   2        2.76       -2.23      6.37 o
   1   9   2       36.84       44.75      2.79 o
   2   9   2       92.75      106.89      5.56 o
   3   9   2       95.30       93.18      5.25 o
   4   9   2      105.19       91.12      5.46 o
   5   9   2      706.85      698.07     14.75 o
   6   9   2        5.89       -1.69      4.25 o
   7   9   2       10.00       17.40      7.19 o
   8   9   2        3.54        9.76      5.99 o
   0  10   2      163.96      162.03     15.32 o
   1  10   2      441.91      475.04      7.58 o
   2  10   2       32.50       30.24      3.98 o
   3  10   2      183.50      161.58      6.78 o
   4  10   2       33.82       43.52      4.43 o
   5  10   2        0.12       -3.98      3.98 o
   6  10   2        7.85        3.97      4.49 o
   7  10   2       67.43       77.45      8.47 o
   8  10   2        0.42       17.08      6.59 o
   1  11   2      334.53      325.57      6.17 o
   2  11   2      512.00      547.68     11.32 o
   3  11   2       33.51       18.01      4.77 o
   4  11   2       20.67       46.37      4.71 o
   5  11   2       87.23       79.46      6.73 o
   6  11   2       12.06       10.47      5.12 o
   7  11   2        0.87       -2.66      5.28 o
   8  11   2        0.91        0.03      6.21 o
   0  12   2       57.24       44.19      5.21 o
   1  12   2       17.37       16.11      3.52 o
   2  12   2      135.73      146.28      7.19 o
   3  12   2      452.00      463.09      9.86 o
   4  12   2        1.32        2.64      3.63 o
   5  12   2       33.40       39.92      6.46 o
   6  12   2       11.85       20.30      5.99 o
   7  12   2       15.07       13.35      6.52 o
   8  12   2       13.94        9.63      7.28 o
   1  13   2      491.45      441.98      9.57 o
   2  13   2      154.26      144.83      7.64 o
   3  13   2      277.23      294.75      8.96 o
   4  13   2        0.67       -0.39      3.63 o
   5  13   2        2.74       -4.54      4.54 o
   6  13   2        2.94        6.45      6.66 o
   7  13   2        3.06       26.19      7.34 o
   0  14   2        0.25        7.33      6.21 o
   1  14   2       53.66       33.80      4.93 o
   2  14   2      117.49      123.55      5.61 o
   3  14   2        0.51        2.99      3.83 o
   4  14   2       53.96       62.35      5.58 o
   5  14   2       17.63       13.34      7.03 o
   6  14   2        0.02        0.41      5.83 o
   7  14   2        0.98        0.39      6.21 o
   1  15   2        6.54        0.74      2.86 o
   2  15   2       10.15        9.33      3.78 o
   3  15   2       16.47       18.60      4.50 o
   4  15   2        0.11        1.17      4.22 o
   5  15   2        1.01       -1.23      4.73 o
   6  15   2        0.65        2.42      5.61 o
   0  16   2       27.98       25.12      7.89 o
   1  16   2       10.50        7.12      4.99 o
   2  16   2        8.97        6.68      4.55 o
   3  16   2        5.77       -3.96      3.96 o
   4  16   2        2.74        1.90      4.44 o
   5  16   2        1.49       -4.39      4.39 o
   6  16   2        0.24        0.21      5.83 o
   1  17   2        0.17       -3.93      4.78 o
   2  17   2        3.79        6.39      5.50 o
   3  17   2       18.52       21.29      4.92 o
   4  17   2       10.35       18.07      4.38 o
   5  17   2        1.04        7.30      5.24 o
   0  18   2       56.23       44.44      9.80 o
   1  18   2        0.02       -3.84      5.44 o
   2  18   2       15.28       16.07      6.24 o
   3  18   2        3.63        0.03      6.31 o
   4  18   2        0.29       -3.92      4.32 o
   1  19   2       17.35       28.50      6.98 o
   2  19   2        1.50        0.66      6.13 o
   3  19   2        2.62       -8.29      8.29 o
   1  20   2        6.28        6.93     13.86 o
   2  20   2       10.00       -2.66     12.79 o
   1   1   3     1423.47     1407.78     11.56 o
   2   1   3      205.03      203.11      3.50 o
   3   1   3     1957.66     1870.24     19.63 o
   4   1   3       55.78       64.31      2.81 o
   5   1   3      153.98      118.53      3.56 o
   6   1   3        2.59        2.79      2.10 o
   7   1   3      227.03      244.79      6.00 o
   8   1   3       44.23       61.36      4.66 o
   9   1   3       18.12       18.45      5.99 o
   0   2   3      183.27      205.17      7.03 o
   1   2   3     7868.81     6964.28     43.81 o
   2   2   3      358.81      348.52      5.05 o
   3   2   3      318.31      351.21      5.92 o
   4   2   3        0.67       -1.61      1.61 o
   5   2   3        6.24       17.37      2.38 o
   6   2   3      184.42      216.81      5.16 o
   7   2   3        7.34       10.16      2.67 o
   8   2   3       23.78       22.30      4.29 o
   9   2   3       75.50       80.28     11.46 o
   1   3   3        4.15       27.01      1.51 o
   2   3   3     6503.95     6304.45     44.86 o
   3   3   3     2168.19     2197.79     20.05 o
   4   3   3      580.46      587.76      7.56 o
   5   3   3        9.31       -0.01      1.71 o
   6   3   3        8.19        5.85      2.25 o
   7   3   3       99.02      151.75      6.12 o
   8   3   3       10.79       12.96      5.36 o
   9   3   3        6.09        0.27      5.28 o
   0   4   3    26660.34    26626.05    272.20 o
   1   4   3     4366.64     4067.53     27.82 o
   2   4   3       40.24       43.55      3.06 o
   3   4   3     1720.27     1864.10     17.09 o
   4   4   3      391.73      441.26      6.32 o
   5   4   3       10.19        6.56      2.70 o
   6   4   3        0.04       -1.89      2.07 o
   7   4   3        1.88        3.10      3.80 o
   8   4   3        3.13       -2.93      4.52 o
   9   4   3        2.71        2.66      5.45 o
   1   5   3      546.04      617.22      5.78 o
   2   5   3      936.58      888.73      8.28 o
   3   5   3      144.70      138.42      3.30 o
   4   5   3      454.63      428.77      6.21 o
   5   5   3      163.82      187.87      4.66 o
   6   5   3      192.08      187.27      7.30 o
   7   5   3      127.40      160.68      8.23 o
   8   5   3        0.87        4.39      5.33 o
   9   5   3       13.79       34.61      7.34 o
   0   6   3     5450.83     5478.36     62.64 o
   1   6   3      370.72      360.81      4.43 o
   2   6   3        1.41       -0.97      1.16 o
   3   6   3      272.97      297.33      4.62 o
   4   6   3      336.16      308.23      3.94 o
   5   6   3        0.09       -1.83      2.85 o
   6   6   3       58.50       65.51      7.28 o
   7   6   3        0.01        5.51      4.43 o
   8   6   3        0.24        3.20      5.28 o
   9   6   3        1.00       13.86      6.78 o
   1   7   3     1764.34     1866.73     16.82 o
   2   7   3     4920.68     4735.67     38.73 o
   3   7   3      525.17      529.11      6.52 o
   4   7   3        0.35        0.85      1.61 o
   5   7   3      151.34       90.09      4.37 o
   6   7   3       87.55      106.05      8.42 o
   7   7   3       28.57       44.05      8.26 o
   8   7   3        0.00       -4.70      4.70 o
   9   7   3       14.12       33.35      7.72 o
   0   8   3      923.06      946.29     15.27 o
   1   8   3       92.63       85.58      3.71 o
   2   8   3        1.68        1.84      1.73 o
   3   8   3       71.29       94.60      3.18 o
   4   8   3      281.65      240.85      5.60 o
   5   8   3        1.75       -4.05      4.05 o
   6   8   3        1.40       -4.39      4.39 o
   7   8   3        0.57        7.99      3.55 o
   8   8   3       20.09       22.91      6.96 o
   9   8   3        4.74        7.93     10.66 o
   1   9   3        7.83        9.46      2.08 o
   2   9   3      538.64      531.40      8.37 o
   3   9   3       23.48       16.26      2.61 o
   4   9   3      112.94      119.93      6.02 o
   5   9   3      404.29      449.12     11.74 o
   6   9   3        0.43        2.24      5.22 o
   7   9   3      197.47      246.87     12.62 o
   8   9   3        2.79        0.53      5.65 o
   0  10   3      842.40      808.79     18.12 o
   1  10   3      255.90      275.08      5.35 o
   2  10   3        3.58        3.26      3.23 o
   3  10   3      168.08      162.03      5.91 o
   4  10   3      397.94      383.19      9.62 o
   5  10   3        2.62        7.65      4.60 o
   6  10   3       59.12       70.57      9.06 o
   7  10   3       26.39       32.47     11.46 o
   8  10   3        0.00        2.79      6.93 o
   1  11   3      607.67      598.69      7.41 o
   2  11   3       28.00       26.21      4.63 o
   3  11   3       55.80       54.39      4.61 o
   4  11   3      150.98      143.77      6.98 o
   5  11   3      157.01      155.73      7.41 o
   6  11   3        0.41       -5.59      6.01 o
   7  11   3        1.86       10.12      5.65 o
   8  11   3        2.26       -5.06      6.03 o
   0  12   3       23.39       20.72      3.35 o
   1  12   3       41.02       35.42      4.76 o
   2  12   3        1.25        8.87      3.57 o
   3  12   3      340.62      318.02      8.32 o
   4  12   3       26.41       34.11      4.36 o
   5  12   3       65.15       55.94      5.79 o
   6  12   3        2.25       -2.36      5.98 o
   7  12   3        8.51        0.45      5.83 o
   8  12   3        0.28        0.50     10.12 o
   1  13   3       36.25       50.70      4.57 o
   2  13   3        7.45        7.13      3.38 o
   3  13   3       28.14       31.65      4.42 o
   4  13   3        4.41       -3.51      3.51 o
   5  13   3        0.61       -6.06      6.06 o
   6  13   3        4.08        9.64      5.66 o
   7  13   3        0.73        7.89      7.46 o
   0  14   3      172.54      203.70     11.68 o
   1  14   3        4.73        4.00      2.66 o
   2  14   3       33.28       45.70      4.31 o
   3  14   3        0.03        1.79      3.79 o
   4  14   3       19.02        9.40      4.30 o
   5  14   3        4.43        3.27      5.35 o
   6  14   3        0.37       -0.85      5.45 o
   7  14   3       17.05       28.51      7.91 o
   1  15   3        9.54       11.98      4.92 o
   2  15   3        6.51        3.29      3.45 o
   3  15   3        9.05       11.42      3.94 o
   4  15   3       13.92       11.62      4.57 o
   5  15   3        0.05       -5.13      5.47 o
   6  15   3       13.43       15.33      6.59 o
   0  16   3       12.18       20.00      7.72 o
   1  16   3       24.32       17.75      5.46 o
   2  16   3        0.02       -3.74      3.74 o
   3  16   3        7.64       -0.32      4.19 o
   4  16   3        1.95       -0.53      4.53 o
   5  16   3        0.27       -2.70      5.38 o
   6  16   3        0.04        3.70      6.37 o
   1  17   3        2.28       -4.78      4.78 o
   2  17   3        2.48        8.01      5.59 o
   3  17   3        0.43       -2.49      6.31 o
   4  17   3        0.62        0.06      4.44 o
   5  17   3       10.81       20.13      8.15 o
   0  18   3        2.39        5.86      7.91 o
   1  18   3        7.78       -0.86      5.49 o
   2  18   3        0.18        3.22      5.83 o
   3  18   3        1.23       -2.26      5.85 o
   4  18   3        0.24       -2.82      4.56 o
   1  19   3        0.15        5.86      6.18 o
   2  19   3        0.01       -1.87      6.16 o
   3  19   3        4.66       -8.47      8.47 o
   1  20   3        1.07       -9.06     12.26 o
   2  20   3        0.46       -9.06     12.26 o
   0   0   4    56066.17    51696.32    737.80 o
   1   0   4     5267.11     4868.88     52.87 o
   2   0   4      241.20      297.35      5.76 o
   3   0   4       46.68       28.78      3.73 o
   4   0   4        4.86        0.00      2.66 o
   5   0   4       41.95       46.65      3.80 o
   6   0   4        1.81        2.49      2.64 o
   7   0   4      240.94      211.63      8.16 o
   8   0   4       16.25       25.09      7.73 o
   9   0   4       94.08       81.00     11.72 o
   1   1   4      777.61      851.43      6.44 o
   2   1   4     1377.13     1158.86     11.13 o
   3   1   4     2274.25     2362.66     24.15 o
   4   1   4        2.33       13.90      2.15 o
   5   1   4        1.99       -1.76      1.76 o
   6   1   4      540.68      565.00      6.97 o
   7   1   4      187.23      201.75      5.59 o
   8   1   4        7.95        5.29      3.52 o
   9   1   4        0.77        0.16      4.86 o
   0   2   4      324.93      190.90      3.37 o
   1   2   4      386.89      376.07      3.02 o
   2   2   4      598.07      606.80      6.02 o
   3   2   4        6.32       13.87      1.72 o
   4   2   4      850.95      836.10      9.70 o
   5   2   4       96.17       91.77      3.46 o
   6   2   4       59.25       46.35      3.73 o
   7   2   4      126.51      136.89      4.84 o
   8   2   4       25.64       27.95      5.39 o
   9   2   4        3.66        5.86      5.45 o
   1   3   4     1166.16     1163.55      8.83 o
   2   3   4        1.51        2.47      1.44 o
   3   3   4        9.91       16.89      2.16 o
   4   3   4      549.39      482.33      6.68 o
   5   3   4       37.73       44.81      2.76 o
   6   3   4       83.92      101.59      5.58 o
   7   3   4       10.82       10.39      3.54 o
   8   3   4        1.56        0.57      4.01 o
   9   3   4        5.63        2.98      5.45 o
   0   4   4    22927.98    23495.73    279.59 o
   1   4   4     2528.93     2276.22     14.58 o
   2   4   4     3429.25     3421.51     27.55 o
   3   4   4      212.11      184.23      3.33 o
   4   4   4      239.97      292.36      6.06 o
   5   4   4        8.91       11.50      2.23 o
   6   4   4        4.47        4.74      2.77 o
   7   4   4        0.84        3.50      3.15 o
   8   4   4       17.59       13.82      5.45 o
   9   4   4       23.71       30.94      6.78 o
   1   5   4        0.07        0.81      1.39 o
   2   5   4      371.55      356.80      4.52 o
   3   5   4      656.23      669.51      7.55 o
   4   5   4       69.75       81.85      3.17 o
   5   5   4       43.54       52.41      2.89 o
   6   5   4        6.42       -2.77      3.26 o
   7   5   4        1.77        2.31      3.90 o
   8   5   4       12.65       15.19      5.65 o
   9   5   4        3.40        0.00      5.65 o
   0   6   4        1.43        6.84      3.62 o
   1   6   4      445.46      473.57      4.67 o
   2   6   4        0.03        6.53      1.78 o
   3   6   4      223.42      237.77      4.19 o
   4   6   4       16.66       14.48      1.92 o
   5   6   4       88.41      107.26      4.83 o
   6   6   4       43.00       31.35      6.93 o
   7   6   4        0.95       -0.10      3.99 o
   8   6   4       19.37       13.54      8.79 o
   9   6   4        0.19        4.49      5.83 o
   1   7   4     3011.64     3222.93     21.97 o
   2   7   4     2231.47     2239.59     15.91 o
   3   7   4       84.84       85.47      4.01 o
   4   7   4       77.34       89.65      3.12 o
   5   7   4       18.77       12.30      2.44 o
   6   7   4        5.94        7.46      3.09 o
   7   7   4       16.98       22.09      5.12 o
   8   7   4        1.56       -3.35      5.24 o
   9   7   4        0.28       -0.21      6.39 o
   0   8   4     3708.01     3882.16     39.55 o
   1   8   4      182.53      198.89      3.51 o
   2   8   4        0.01        3.00      1.62 o
   3   8   4       36.13       32.10      2.30 o
   4   8   4       23.54       24.69      2.86 o
   5   8   4        0.07       -3.90      3.90 o
   6   8   4       43.58       59.30      5.49 o
   7   8   4        1.06        2.59      3.41 o
   8   8   4        0.80       -0.15      5.45 o
   9   8   4        0.81        3.36      6.21 o
   1   9   4      208.00      225.21      3.88 o
   2   9   4       88.11       93.54      3.66 o
   3   9   4        0.37       -1.42      1.81 o
   4   9   4      247.43      202.40      8.15 o
   5   9   4      261.59      251.14      9.28 o
   6   9   4       36.94       36.57      7.04 o
   7   9   4        2.93       -4.70      4.70 o
   8   9   4        4.14       12.52      6.41 o
   0  10   4      227.16      251.34      6.46 o
   1  10   4      179.32      168.64      3.58 o
   2  10   4      107.86      106.19      4.79 o
   3  10   4      540.10      495.94      9.30 o
   4  10   4      295.93      326.84      9.01 o
   5  10   4       18.46       16.20      4.20 o
   6  10   4        0.88       -1.82      5.72 o
   7  10   4       23.10       54.93      7.91 o
   8  10   4        0.87        7.26      6.93 o
   1  11   4        5.53        6.03      1.95 o
   2  11   4      177.90      170.15      6.91 o
   3  11   4       30.64       26.80      3.97 o
   4  11   4      103.11      119.69      7.52 o
   5  11   4       48.03       55.18      6.60 o
   6  11   4       25.34       13.38      8.53 o
   7  11   4       26.02       23.76     10.66 o
   8  11   4        8.17       10.05      7.46 o
   0  12   4       40.68       53.64      4.17 o
   1  12   4       84.21       95.75      4.39 o
   2  12   4      119.21      140.32      5.41 o
   3  12   4       18.81        8.91      3.93 o
   4  12   4       65.71       95.59      6.27 o
   5  12   4        0.02       -4.78      4.78 o
   6  12   4        0.08       -4.49      7.73 o
   7  12   4        8.78       18.55      6.96 o
   8  12   4        4.86       16.67      7.51 o
   1  13   4      226.80      219.22      7.13 o
   2  13   4      113.80      131.08      5.60 o
   3  13   4        4.26        5.88      3.81 o
   4  13   4        1.87       -3.54      4.03 o
   5  13   4        5.66       -4.80      4.80 o
   6  13   4        1.41        3.21      6.70 o
   7  13   4        4.01       14.27      6.59 o
   0  14   4      147.29      185.67     15.45 o
   1  14   4        5.88        1.92      2.66 o
   2  14   4       34.37       38.79      4.23 o
   3  14   4       27.90       26.00      4.05 o
   4  14   4       23.19       16.25      4.46 o
   5  14   4        0.81       -5.05      5.05 o
   6  14   4       28.27       36.37      6.68 o
   7  14   4        4.41        3.92      6.96 o
   1  15   4        2.78       -1.43      4.52 o
   2  15   4       10.45        9.62      3.70 o
   3  15   4       54.34       71.62      5.74 o
   4  15   4       52.45       40.05      5.43 o
   5  15   4       27.33       21.01      6.63 o
   6  15   4        0.74        0.80      6.03 o
   0  16   4        1.66        1.83      6.96 o
   1  16   4       43.55       47.44      6.26 o
   2  16   4        9.79        9.09      4.24 o
   3  16   4       50.62       56.10      5.68 o
   4  16   4        1.07       -4.32      4.32 o
   5  16   4       15.43       15.56      9.27 o
   6  16   4        2.71        5.07      8.53 o
   1  17   4       11.54        5.29      5.36 o
   2  17   4        6.41       19.17      6.03 o
   3  17   4        0.39       -0.42      4.35 o
   4  17   4       18.68       14.78      5.58 o
   5  17   4        0.49       -0.96      7.13 o
   0  18   4        5.15        6.87      8.26 o
   1  18   4        0.43        0.61      5.71 o
   2  18   4        0.23        1.84      5.84 o
   3  18   4        7.04       -2.14      5.71 o
   4  18   4        0.71       -5.36      5.36 o
   1  19   4       77.27       93.42      8.79 o
   2  19   4        4.76        7.24      6.51 o
   3  19   4        1.76        2.82      8.80 o
   1  20   4        7.30        1.07     12.79 o
   1   1   5    27370.19    26311.88    162.81 o
   2   1   5     2991.55     3028.09     26.52 o
   3   1   5     1298.55     1305.83     14.64 o
   4   1   5      495.72      562.39      8.42 o
   5   1   5      201.93      201.51      5.30 o
   6   1   5       93.10      105.76      3.80 o
   7   1   5      176.70      178.92      5.37 o
   8   1   5       61.00       68.58      4.78 o
   9   1   5        8.86       12.26      8.53 o
   0   2   5       22.34       38.08      2.08 o
   1   2   5     2173.92     2177.78     12.96 o
   2   2   5      157.52      190.87      3.98 o
   3   2   5     1152.40     1184.91     13.52 o
   4   2   5      719.37      711.14     10.54 o
   5   2   5       17.93       30.51      2.49 o
   6   2   5       74.63       84.84      4.59 o
   7   2   5       22.75       15.28      3.47 o
   8   2   5       13.25       31.95      8.46 o
   9   2   5       34.50       36.40      6.75 o
   1   3   5     2805.67     2796.18     20.86 o
   2   3   5      252.01      233.27      3.21 o
   3   3   5      543.77      627.84      7.66 o
   4   3   5      128.53      189.97      4.14 o
   5   3   5      531.82      536.28      7.83 o
   6   3   5      639.13      608.00     10.34 o
   7   3   5       35.95       27.96      3.83 o
   8   3   5        0.19       -1.69      3.90 o
   9   3   5        0.21        7.48      5.76 o
   0   4   5     1215.58     1194.84     15.30 o
   1   4   5     1246.73     1210.02      7.93 o
   2   4   5     2238.69     1893.48     16.28 o
   3   4   5      134.78      113.92      3.85 o
   4   4   5       69.42       78.93      2.97 o
   5   4   5      477.83      468.29      7.19 o
   6   4   5      212.01      163.07     10.30 o
   7   4   5        6.95        2.76      3.19 o
   8   4   5        2.08        6.66      4.90 o
   9   4   5        3.67        3.00      5.45 o
   1   5   5     4900.93     5176.30     31.46 o
   2   5   5     1352.88     1255.06     11.71 o
   3   5   5      328.19      323.51      6.15 o
   4   5   5      325.61      362.53      6.11 o
   5   5   5       75.04       72.27      3.24 o
   6   5   5       27.14       28.97      4.28 o
   7   5   5        2.10        6.03      4.22 o
   8   5   5        1.15       -0.49      4.70 o
   9   5   5       12.66       15.21      8.53 o
   0   6   5     6886.87     7515.64     71.56 o
   1   6   5       89.65      120.20      2.17 o
   2   6   5      696.74      833.66      7.55 o
   3   6   5        3.38        2.83      1.55 o
   4   6   5      432.09      431.11      6.23 o
   5   6   5        1.88        0.53      2.04 o
   6   6   5      100.28      140.28      9.33 o
   7   6   5       29.07       36.27      5.56 o
   8   6   5       24.54       12.11      5.61 o
   9   6   5       15.01       17.24      7.19 o
   1   7   5      671.79      640.00      6.10 o
   2   7   5        7.96        2.78      1.88 o
   3   7   5       76.71       76.55      3.01 o
   4   7   5        3.49        2.11      1.70 o
   5   7   5       39.37       39.32      3.09 o
   6   7   5      151.54      149.80      6.34 o
   7   7   5        4.99        6.44      3.25 o
   8   7   5        1.23       -2.40      4.90 o
   9   7   5        4.48        5.88      6.21 o
   0   8   5       29.82       47.65      5.17 o
   1   8   5      237.07      184.34      3.36 o
   2   8   5       21.72       24.65      1.91 o
   3   8   5      318.94      309.36      5.46 o
   4   8   5       48.75       57.09      3.59 o
   5   8   5       18.75       18.56      4.80 o
   6   8   5        1.15        1.93      3.34 o
   7   8   5        4.33        4.63      3.49 o
   8   8   5        0.04        2.40      5.65 o
   9   8   5        1.73        7.30      7.19 o
   1   9   5       10.75       12.85      1.70 o
   2   9   5       56.70       61.81      2.89 o
   3   9   5        7.83       13.44      2.32 o
   4   9   5       13.97        7.54      5.54 o
   5   9   5       36.03       29.32      5.38 o
   6   9   5       15.44       19.32      6.50 o
   7   9   5       69.25       84.53      7.37 o
   8   9   5        1.03        1.65      6.21 o
   0  10   5       79.13       94.52      4.21 o
   1  10   5      813.54      815.09      8.48 o
   2  10   5      677.06      729.00     10.03 o
   3  10   5      642.27      604.74     10.33 o
   4  10   5        4.81        8.54      4.12 o
   5  10   5       14.29       30.25      5.47 o
   6  10   5        0.43        3.49      7.19 o
   7  10   5        1.02        4.41      5.86 o
   8  10   5        9.75        0.91      6.37 o
   1  11   5      193.85      189.58      4.46 o
   2  11   5      278.34      301.14      6.75 o
   3  11   5      358.95      352.56      9.35 o
   4  11   5      387.68      336.03      9.60 o
   5  11   5      117.36      148.15      8.52 o
   6  11   5        0.12       -5.48      5.48 o
   7  11   5        2.01        2.02      9.59 o
   8  11   5       22.26       40.67      8.29 o
   0  12   5      236.88      268.23      7.85 o
   1  12   5       83.10       79.91      5.00 o
   2  12   5      557.85      622.62      9.99 o
   3  12   5      130.42      126.53      6.06 o
   4  12   5       33.99       17.34      4.45 o
   5  12   5        4.92        7.44      5.21 o
   6  12   5        4.62       12.45     13.06 o
   7  12   5       34.29       36.60      7.91 o
   1  13   5       16.75       24.31      4.23 o
   2  13   5       87.39       93.87      5.65 o
   3  13   5       23.29       38.65      4.22 o
   4  13   5        0.23       -3.91      3.91 o
   5  13   5        3.65        4.42      5.26 o
   6  13   5        0.23       -8.13      8.79 o
   7  13   5        0.55       -4.03      5.99 o
   0  14   5      276.44      315.51     13.94 o
   1  14   5        3.52        6.72      2.95 o
   2  14   5        0.71        8.57      3.54 o
   3  14   5       95.14      140.77      7.02 o
   4  14   5       11.50        1.58      5.23 o
   5  14   5        7.85       11.53      5.56 o
   6  14   5        6.52        1.91      7.18 o
   7  14   5       34.51       37.33      8.47 o
   1  15   5        0.88       -0.79      4.58 o
   2  15   5       56.10       52.58      4.60 o
   3  15   5       12.22       14.50      4.16 o
   4  15   5        3.92       -4.32      4.32 o
   5  15   5        5.24        7.66      5.87 o
   6  15   5       13.30       14.92      9.59 o
   0  16   5      134.60      154.17     12.24 o
   1  16   5        3.50        1.26      4.86 o
   2  16   5        7.53       19.32      4.57 o
   3  16   5        9.00        9.16      4.53 o
   4  16   5        0.28        3.66      5.65 o
   5  16   5        0.24       -3.49      5.84 o
   6  16   5        0.00       -0.15      6.66 o
   1  17   5       16.21       17.66      5.79 o
   2  17   5       77.88      100.74      8.11 o
   3  17   5        0.70       -2.87      5.24 o
   4  17   5        5.02        9.51      6.03 o
   5  17   5        9.08       15.84      7.82 o
   0  18   5        6.11       20.09      9.02 o
   1  18   5        9.76        3.98      5.93 o
   2  18   5        0.55        6.36      5.98 o
   3  18   5        3.17       -6.00      6.00 o
   4  18   5        1.58       -5.75      5.75 o
   1  19   5        2.48        8.95      6.49 o
   2  19   5       26.06       18.17      6.86 o
   3  19   5        1.44        1.33      9.04 o
   1  20   5        0.37      -10.66     12.26 o
   0   0   6    26209.11    24547.36    317.81 o
   1   0   6      941.38      945.88      7.75 o
   2   0   6     1871.46     1872.84     22.38 o
   3   0   6      179.29      275.82      5.39 o
   4   0   6     1851.86     1790.99     23.05 o
   5   0   6        0.17       -2.35      2.41 o
   6   0   6       61.87       30.65      4.06 o
   7   0   6        0.26        2.60      4.76 o
   8   0   6       16.86       41.12      6.93 o
   9   0   6        6.63       15.45      8.53 o
   1   1   6    22258.56    21568.87    132.76 o
   2   1   6       59.27       59.37      2.03 o
   3   1   6      745.68      635.55     10.32 o
   4   1   6        8.55       30.01      2.36 o
   5   1   6      457.59      421.46      7.57 o
   6   1   6     1038.08      926.78     12.48 o
   7   1   6       17.59       32.60      4.13 o
   8   1   6        1.43        7.98      3.31 o
   9   1   6        0.80        2.55      5.45 o
   0   2   6     1527.27     1597.01     16.10 o
   1   2   6      893.42      868.98      5.82 o
   2   2   6      279.88      279.58      3.76 o
   3   2   6      134.30      133.09      4.53 o
   4   2   6      525.96      576.92      9.08 o
   5   2   6        3.92        2.47      2.47 o
   6   2   6      684.41      601.88     10.50 o
   7   2   6        8.68       11.41      2.70 o
   8   2   6       93.02       93.48      7.27 o
   9   2   6        0.93        7.09      5.45 o
   1   3   6      328.73      246.43      2.68 o
   2   3   6     1033.85     1120.18      9.43 o
   3   3   6      460.84      463.78      5.47 o
   4   3   6      365.00      373.49      7.52 o
   5   3   6      312.40      315.25      5.87 o
   6   3   6      186.70      163.75      5.73 o
   7   3   6       26.99       27.69      3.98 o
   8   3   6        5.14        0.51      3.90 o
   9   3   6       12.34       19.26      6.27 o
   0   4   6      729.09      631.92      6.63 o
   1   4   6     1623.04     1607.47     10.61 o
   2   4   6     1867.99     1869.37     14.83 o
   3   4   6       81.74       95.68      2.74 o
   4   4   6      351.61      349.37      5.58 o
   5   4   6        5.86        7.25      2.55 o
   6   4   6       62.50       71.31      6.63 o
   7   4   6       70.71       68.96      4.97 o
   8   4   6       16.02       15.82      4.90 o
   9   4   6        2.92        1.56      5.61 o
   1   5   6      194.41      178.29      2.43 o
   2   5   6      101.61       82.42      2.64 o
   3   5   6     1594.25     1626.63     14.96 o
   4   5   6       14.90       17.79      1.58 o
   5   5   6      125.15      131.20      5.07 o
   6   5   6        4.12        3.51      3.53 o
   7   5   6       56.59       83.01      8.19 o
   8   5   6        0.17       -2.93      6.13 o
   9   5   6        0.85       -3.06      5.61 o
   0   6   6      134.82      157.02      5.13 o
   1   6   6      245.07      256.41      3.13 o
   2   6   6      129.65      137.04      2.68 o
   3   6   6       77.82       84.20      3.42 o
   4   6   6        0.44        2.61      1.81 o
   5   6   6        4.79        5.11      2.31 o
   6   6   6       21.36       16.24      4.15 o
   7   6   6       23.05       17.59      6.39 o
   8   6   6       11.42        7.60      5.86 o
   9   6   6        1.35        1.74      6.21 o
   1   7   6      255.42      277.28      3.77 o
   2   7   6       31.19       34.95      1.98 o
   3   7   6        1.67       -1.60      1.60 o
   4   7   6        0.05       -1.87      1.87 o
   5   7   6        0.58       -1.09      2.48 o
   6   7   6        3.90        4.04      3.43 o
   7   7   6       40.45       29.16      4.54 o
   8   7   6        0.00        2.11      5.24 o
   9   7   6       10.24       19.62      6.96 o
   0   8   6        6.60       14.10      2.48 o
   1   8   6      867.13      897.21      7.99 o
   2   8   6     1816.13     1865.38     16.30 o
   3   8   6      159.68      137.56      3.97 o
   4   8   6      232.35      230.50      5.81 o
   5   8   6      323.69      319.65     12.59 o
   6   8   6       10.88       17.64      3.93 o
   7   8   6        3.86        2.89      6.39 o
   8   8   6        3.66       12.18      6.21 o
   9   8   6       13.05       15.32      6.96 o
   1   9   6        6.13       12.05      1.73 o
   2   9   6        1.27        2.03      1.79 o
   3   9   6        0.28       -2.21      2.21 o
   4   9   6      265.24      243.51      7.58 o
   5   9   6       21.16       16.64      4.97 o
   6   9   6       59.13       61.63      8.06 o
   7   9   6        7.57       -2.45      6.21 o
   8   9   6        2.59        2.38      8.79 o
   0  10   6        4.52        5.15      2.49 o
   1  10   6      203.19      235.02      4.26 o
   2  10   6        0.01       -1.03      2.54 o
   3  10   6        0.90       14.91      3.55 o
   4  10   6      349.78      317.31      8.87 o
   5  10   6       19.91       24.02      6.29 o
   6  10   6       13.57       21.82      6.60 o
   7  10   6        2.44       -2.80      6.90 o
   8  10   6        1.59        6.93      6.78 o
   1  11   6      413.70      436.52      8.96 o
   2  11   6      195.60      188.44      5.64 o
   3  11   6       11.85       17.15      3.45 o
   4  11   6      167.72      154.85      7.06 o
   5  11   6       81.23       99.27      7.48 o
   6  11   6        3.23        6.07      6.21 o
   7  11   6       24.80       23.98      9.59 o
   8  11   6        6.12       -2.09      7.73 o
   0  12   6       51.46       47.50      3.93 o
   1  12   6       42.86       51.98      4.46 o
   2  12   6      235.71      236.25      6.39 o
   3  12   6       53.45       62.29      4.52 o
   4  12   6        0.01       -3.46      3.74 o
   5  12   6        1.43        0.06      4.89 o
   6  12   6       15.01       10.66      6.78 o
   7  12   6        0.92        5.33      9.06 o
   1  13   6      208.47      199.97      7.10 o
   2  13   6       23.16       21.86      4.53 o
   3  13   6      213.76      225.71      6.80 o
   4  13   6       45.43       37.64      4.71 o
   5  13   6        3.31       -1.74      5.06 o
   6  13   6        0.14       -2.66      9.59 o
   7  13   6        0.94        5.60      6.41 o
   0  14   6       45.87       55.89     12.52 o
   1  14   6       75.58      102.52      9.26 o
   2  14   6      307.99      288.27      7.49 o
   3  14   6        1.93        0.98      3.50 o
   4  14   6       35.66       40.92      5.51 o
   5  14   6        0.01        0.28      5.84 o
   6  14   6        2.72       -3.20      6.85 o
   7  14   6        0.00       -3.48      6.37 o
   1  15   6       16.57       17.38      5.54 o
   2  15   6        5.74        2.09      3.53 o
   3  15   6      100.12      121.47      6.13 o
   4  15   6        3.80       -0.03      7.42 o
   5  15   6        3.00        8.29      6.12 o
   6  15   6        0.04       -2.04     13.06 o
   0  16   6       10.05        5.66      7.99 o
   1  16   6        2.09        6.52      5.18 o
   2  16   6        9.02        5.86      5.37 o
   3  16   6        1.60        0.06      4.26 o
   4  16   6       22.51       26.12      6.58 o
   5  16   6       13.01        9.03      6.45 o
   6  16   6       18.16       22.38     11.19 o
   1  17   6        9.32        8.85      5.39 o
   2  17   6        6.82       18.23      6.05 o
   3  17   6        6.81       -2.22      4.47 o
   4  17   6        3.86        4.92      6.03 o
   5  17   6        0.65        5.56      6.69 o
   0  18   6       79.15       64.75     10.93 o
   1  18   6        1.26       -1.53      5.84 o
   2  18   6       31.72       43.53      7.24 o
   3  18   6        0.55       -3.16      5.78 o
   4  18   6        0.23       -4.66      6.51 o
   1  19   6        0.88       -4.25      6.03 o
   2  19   6        8.23       -5.37      6.18 o
   1  20   6        3.04        2.66     13.32 o
   1   1   7     2292.02     2116.52     13.44 o
   2   1   7      780.70      865.71      7.55 o
   3   1   7     2580.07     2495.95     25.65 o
   4   1   7      556.61      657.99      9.30 o
   5   1   7        4.45       11.49      2.25 o
   6   1   7      261.10      257.04      6.53 o
   7   1   7       47.82       57.07      3.76 o
   8   1   7       26.14       33.72      4.17 o
   9   1   7        0.43       -4.90      4.90 o
   0   2   7    18986.93    17761.45    144.95 o
   1   2   7    13723.65    13194.80     73.44 o
   2   2   7       29.94       44.59      1.83 o
   3   2   7      535.94      495.81      6.38 o
   4   2   7      101.24       92.33      3.49 o
   5   2   7      107.08       92.28      4.12 o
   6   2   7      173.79      168.07      5.98 o
   7   2   7       15.63       22.45      3.11 o
   8   2   7        0.09        5.75      3.31 o
   9   2   7        1.46        7.89      5.61 o
   1   3   7     1252.72     1148.21      7.95 o
   2   3   7     3472.94     3261.69     22.82 o
   3   3   7      870.99      796.89      7.40 o
   4   3   7      570.05      553.48      8.37 o
   5   3   7      505.71      491.77      7.37 o
   6   3   7       92.94       89.25      4.67 o
   7   3   7        0.40       -2.00      3.92 o
   8   3   7        1.93        3.18      3.19 o
   9   3   7        5.08       -0.68      5.38 o
   0   4   7       52.35       36.96      2.98 o
   1   4   7       34.30       38.37      1.53 o
   2   4   7      507.40      500.05      5.06 o
   3   4   7      269.97      351.83      4.99 o
   4   4   7      426.18      435.27      6.41 o
   5   4   7        0.00       -2.03      2.03 o
   6   4   7      100.98       75.13      5.60 o
   7   4   7        4.44        2.15      4.15 o
   8   4   7        0.74       -0.64      4.08 o
   9   4   7        0.00        1.29      5.83 o
   1   5   7       18.26        6.53      0.92 o
   2   5   7     1926.37     1798.75     13.70 o
   3   5   7       44.92       34.07      2.12 o
   4   5   7      428.87      404.11      5.14 o
   5   5   7       74.97       88.26      4.12 o
   6   5   7        0.58        2.23      3.62 o
   7   5   7      307.43      337.94     13.34 o
   8   5   7        0.00       -1.73      4.47 o
   9   5   7        0.04       -2.06      5.61 o
   0   6   7       37.59       35.39      2.18 o
   1   6   7      409.72      387.89      4.04 o
   2   6   7       27.07       29.99      1.91 o
   3   6   7      618.45      557.60      6.93 o
   4   6   7        0.15       -1.68      1.68 o
   5   6   7      108.86      100.85      5.50 o
   6   6   7       30.75       20.35      3.28 o
   7   6   7       12.80       13.45      3.86 o
   8   6   7       12.49       11.78      5.83 o
   9   6   7       16.72       12.43      6.96 o
   1   7   7     2735.71     2863.40     18.82 o
   2   7   7      519.98      522.06      5.90 o
   3   7   7      207.09      178.83      4.11 o
   4   7   7        2.18        1.47      2.26 o
   5   7   7      182.84      147.30      5.86 o
   6   7   7        2.44       -1.60      3.33 o
   7   7   7        5.04        8.08      7.18 o
   8   7   7        1.80        6.80      5.45 o
   9   7   7        2.89        7.46      6.59 o
   0   8   7     2970.34     3030.80     31.96 o
   1   8   7       29.06       39.29      1.98 o
   2   8   7       51.26       74.98      2.61 o
   3   8   7      126.87      136.56      4.01 o
   4   8   7       26.74       23.16      2.99 o
   5   8   7       10.27       12.28      4.54 o
   6   8   7       28.08       27.04      4.56 o
   7   8   7        9.25       14.13      6.60 o
   8   8   7        7.79        9.82      6.21 o
   1   9   7       22.75       31.07      2.04 o
   2   9   7       39.31       38.10      2.25 o
   3   9   7       56.21       48.01      4.26 o
   4   9   7       52.47       53.81      3.92 o
   5   9   7       13.53       10.19      4.45 o
   6   9   7        0.04        3.54      5.81 o
   7   9   7        0.58       -5.81      5.81 o
   8   9   7        6.18       11.16      6.59 o
   0  10   7       25.76       18.34      2.86 o
   1  10   7       77.32       70.12      2.72 o
   2  10   7      308.77      308.62      6.45 o
   3  10   7     1263.11     1222.47     13.80 o
   4  10   7      427.81      398.40     10.25 o
   5  10   7       41.32       43.21      5.91 o
   6  10   7       79.50       76.59     11.99 o
   7  10   7        7.57       -6.50      6.50 o
   8  10   7        4.86        6.76      6.52 o
   1  11   7      235.84      233.25      6.73 o
   2  11   7       15.80       36.58      4.30 o
   3  11   7        0.52       -3.23      3.23 o
   4  11   7       25.86       18.37      4.37 o
   5  11   7       31.63       21.20      6.76 o
   6  11   7        1.12        3.73     11.99 o
   7  11   7        9.00       -0.83      7.00 o
   8  11   7       29.94       33.09      8.29 o
   0  12   7      319.91      302.05      8.61 o
   1  12   7        4.40        6.92      2.13 o
   2  12   7      272.33      227.09      6.41 o
   3  12   7      193.67      169.11      5.98 o
   4  12   7        3.18        3.81      3.56 o
   5  12   7       12.94       31.98      6.66 o
   6  12   7        0.52       -5.65      9.06 o
   7  12   7       11.02       13.86     10.12 o
   1  13   7      177.24      159.55      6.65 o
   2  13   7       12.89       18.31      3.66 o
   3  13   7       88.22      106.68      5.82 o
   4  13   7       32.41       32.58      5.08 o
   5  13   7        0.70       -4.87      4.87 o
   6  13   7       12.72       13.17      7.26 o
   7  13   7        0.76        2.13     10.12 o
   0  14   7       50.18       42.00      8.09 o
   1  14   7       35.04       27.29      4.89 o
   2  14   7       33.60       35.51      4.17 o
   3  14   7      160.38      141.45      6.14 o
   4  14   7       25.08       30.31      6.80 o
   5  14   7       14.98       11.79      5.96 o
   6  14   7        2.02       -6.02      7.18 o
   7  14   7        0.97       -2.66     10.12 o
   1  15   7        1.29       -2.35      4.59 o
   2  15   7       10.36        9.54      3.70 o
   3  15   7        3.58        6.76      3.87 o
   4  15   7       18.49       21.35      6.31 o
   5  15   7        3.18        0.46      5.96 o
   6  15   7        1.65       -6.02      7.33 o
   0  16   7        2.72       14.66      7.72 o
   1  16   7       74.80       68.45      9.46 o
   2  16   7        0.09       -0.29      5.15 o
   3  16   7       16.09        4.86      4.46 o
   4  16   7        1.11       -1.42      5.39 o
   5  16   7        1.27        9.33      6.38 o
   1  17   7        1.49        0.53      5.38 o
   2  17   7       16.98       20.20      6.32 o
   3  17   7        0.08        3.37      5.77 o
   4  17   7        4.54       20.19      6.85 o
   5  17   7       29.78       38.31     11.44 o
   0  18   7        0.02       14.13      8.47 o
   1  18   7       16.41       18.77      6.46 o
   2  18   7        0.90        2.98      5.99 o
   3  18   7        0.76        0.10      7.26 o
   4  18   7        0.07      -11.72     11.72 o
   1  19   7        7.94       18.17      6.86 o
   2  19   7       13.22        7.99      9.42 o
   1  20   7        0.03       -1.60     13.32 o
   0   0   8     1805.47     1865.15     21.83 o
   1   0   8     4370.06     4474.12     32.37 o
   2   0   8      469.69      555.76      8.96 o
   3   0   8      187.22      248.27      5.70 o
   4   0   8      565.68      550.68      9.35 o
   5   0   8      662.91      675.65     11.58 o
   6   0   8       34.49       45.44      6.39 o
   7   0   8       63.76       49.01      7.92 o
   8   0   8        7.67       16.75      4.58 o
   9   0   8        6.34       -5.33      6.93 o
   1   1   8     9046.39     9238.51     51.71 o
   2   1   8       21.79       20.71      1.57 o
   3   1   8       68.29       85.48      2.80 o
   4   1   8      110.60       99.57      4.94 o
   5   1   8       97.01       85.85      3.62 o
   6   1   8       98.23       98.78      5.47 o
   7   1   8      173.65      179.37      5.42 o
   8   1   8        2.35        6.23      5.90 o
   9   1   8        0.17       -1.87      5.28 o
   0   2   8     4886.96     4612.07     39.19 o
   1   2   8     2144.70     1995.02     13.23 o
   2   2   8      460.45      386.97      4.91 o
   3   2   8      169.98      235.40      3.90 o
   4   2   8       81.87       85.27      4.62 o
   5   2   8      101.83       95.59      5.31 o
   6   2   8      129.96      151.26      5.46 o
   7   2   8       42.73       47.83      4.77 o
   8   2   8        0.00       -1.40      3.12 o
   9   2   8        1.54       -4.42      5.08 o
   1   3   8      109.04      122.93      3.12 o
   2   3   8      406.04      487.81      4.78 o
   3   3   8     1489.03     1473.89     13.63 o
   4   3   8       32.58       35.85      2.55 o
   5   3   8        7.58       15.67      3.54 o
   6   3   8      390.45      412.71      8.73 o
   7   3   8       91.11      135.77      6.65 o
   8   3   8        4.75       10.86      3.66 o
   9   3   8       20.12       25.65      6.90 o
   0   4   8      710.80      755.79      9.77 o
   1   4   8     5320.42     5365.72     30.90 o
   2   4   8       41.33       47.48      1.87 o
   3   4   8     1131.79     1133.58     10.27 o
   4   4   8       25.11       37.23      2.15 o
   5   4   8        0.08       -1.68      1.68 o
   6   4   8        0.28       -3.65      3.65 o
   7   4   8       11.73       19.19      4.70 o
   8   4   8        1.13        4.97      4.16 o
   9   4   8        0.54        7.21      5.99 o
   1   5   8      347.47      386.61      3.85 o
   2   5   8     1049.17      964.20      8.35 o
   3   5   8      689.83      688.60      7.38 o
   4   5   8      183.47      198.46      3.62 o
   5   5   8        0.12       -0.73      5.00 o
   6   5   8        9.57       11.90      2.90 o
   7   5   8       17.59       30.47      4.15 o
   8   5   8        4.93        7.10      4.70 o
   9   5   8        5.02        6.72      5.38 o
   0   6   8      483.93      538.87      7.33 o
   1   6   8      540.76      562.95      5.42 o
   2   6   8       14.49       33.10      1.96 o
   3   6   8      909.86      852.56      8.63 o
   4   6   8      114.31      129.96      3.76 o
   5   6   8        2.46        3.29      2.70 o
   6   6   8        1.81       -1.16      2.74 o
   7   6   8       13.41       10.98      3.93 o
   8   6   8        0.25        0.80      5.28 o
   9   6   8        2.69        9.95      9.00 o
   1   7   8      263.44      247.21      3.44 o
   2   7   8      481.74      556.87      6.80 o
   3   7   8      185.88      176.94      3.88 o
   4   7   8        9.46        9.11      2.48 o
   5   7   8       68.89       71.63      3.94 o
   6   7   8       66.96       63.94      5.39 o
   7   7   8        8.22        2.29      3.77 o
   8   7   8        2.18       -4.90      4.90 o
   9   7   8        0.41       -2.96      9.06 o
   0   8   8       79.35       75.16      4.08 o
   1   8   8      596.38      651.75      6.53 o
   2   8   8       49.45       44.86      2.77 o
   3   8   8       12.14        8.71      2.16 o
   4   8   8      116.23      127.81      4.88 o
   5   8   8        0.22       -2.98      2.98 o
   6   8   8       85.64       94.14      7.24 o
   7   8   8        2.97        5.28      6.50 o
   8   8   8        2.19        2.08      5.83 o
   1   9   8      494.74      495.01      7.07 o
   2   9   8      114.23      102.24      3.10 o
   3   9   8       14.62       12.00      2.66 o
   4   9   8        4.55       -1.77      2.89 o
   5   9   8       40.14       47.09      6.83 o
   6   9   8       18.08       15.94      7.19 o
   7   9   8       11.61        2.10      6.29 o
   8   9   8       17.79       23.14      7.99 o
   0  10   8       24.58       32.30      3.20 o
   1  10   8       10.46        3.96      2.39 o
   2  10   8       82.97       86.78      4.16 o
   3  10   8      465.59      441.61      7.76 o
   4  10   8        5.03       16.85      3.71 o
   5  10   8       50.71       53.86      6.07 o
   6  10   8       16.27        0.11      6.21 o
   7  10   8        2.12        0.25     14.39 o
   8  10   8        4.04        3.62      6.59 o
   1  11   8       48.82       38.28      3.89 o
   2  11   8       15.78       19.86      3.24 o
   3  11   8       15.59       14.77      3.75 o
   4  11   8        7.98        7.19      3.62 o
   5  11   8        2.47        6.39      5.06 o
   6  11   8        6.68       -0.53      9.06 o
   7  11   8        0.27       -1.61     16.52 o
   8  11   8        2.13        8.07      7.19 o
   0  12   8       70.06       64.14      5.09 o
   1  12   8        5.36       -0.63      2.11 o
   2  12   8       48.76       36.19      4.40 o
   3  12   8       20.90       22.13      4.23 o
   4  12   8       22.51       13.51      4.35 o
   5  12   8        1.27       -4.70      4.70 o
   6  12   8       24.39       20.77     19.72 o
   7  12   8        0.00       -4.22      9.59 o
   1  13   8        0.09        3.01      2.80 o
   2  13   8       77.27       72.64      5.98 o
   3  13   8      255.41      284.16      8.10 o
   4  13   8        0.81       -2.26      4.05 o
   5  13   8        4.81       -4.77      4.77 o
   6  13   8        0.01       -6.45      6.70 o
   7  13   8        3.54        5.33     10.12 o
   0  14   8       46.15       56.09      8.47 o
   1  14   8       84.16       90.13      5.56 o
   2  14   8       13.88       14.70      3.79 o
   3  14   8        0.69        3.66      3.59 o
   4  14   8        2.23        1.08      5.14 o
   5  14   8        0.65       -2.77      7.19 o
   6  14   8       10.85        4.70     14.92 o
   7  14   8        4.43        0.53      9.59 o
   1  15   8        5.54        1.98      4.76 o
   2  15   8       95.04       81.23      5.78 o
   3  15   8        4.35       16.07      4.17 o
   4  15   8        0.00       -4.84      5.31 o
   5  15   8       10.95        9.20      6.37 o
   6  15   8        0.97       -6.04      6.04 o
   0  16   8        0.08        5.40      6.96 o
   1  16   8       25.65       21.67      5.79 o
   2  16   8       22.08       27.68      6.18 o
   3  16   8       25.80       10.58      4.74 o
   4  16   8       10.68        4.99      6.12 o
   5  16   8        0.13       -3.71      6.12 o
   1  17   8        5.14        4.42      5.52 o
   2  17   8        1.57       -0.38      5.76 o
   3  17   8        0.85       -2.39      5.80 o
   4  17   8        8.81       12.99      6.21 o
   5  17   8        5.64       -0.21      6.71 o
   0  18   8        0.21        4.26      8.29 o
   1  18   8        1.66        3.26      5.97 o
   2  18   8        5.58        7.69      6.39 o
   3  18   8        7.04        8.74     14.65 o
   4  18   8        5.57        1.07     14.92 o
   1  19   8       21.79       23.85      7.16 o
   2  19   8        0.94       -5.95      8.95 o
   1   1   9     2872.94     2950.98     17.53 o
   2   1   9       89.91      105.25      2.06 o
   3   1   9       67.84       67.61      2.31 o
   4   1   9       98.92       99.01      3.25 o
   5   1   9       82.80       84.72      4.61 o
   6   1   9       83.98       77.98      5.29 o
   7   1   9       97.74      112.03      5.32 o
   8   1   9      163.56      164.42      6.53 o
   9   1   9        2.41       -4.37      5.45 o
   0   2   9        8.86       19.95      1.50 o
   1   2   9     3657.70     3516.17     21.78 o
   2   2   9     1047.85     1046.93      9.25 o
   3   2   9        4.12       -0.48      1.33 o
   4   2   9      257.79      210.48      5.60 o
   5   2   9        0.69        3.01      2.22 o
   6   2   9      103.41      132.90      7.08 o
   7   2   9        2.81        3.76      3.73 o
   8   2   9        3.28        3.60      5.34 o
   9   2   9       13.83       10.66      9.06 o
   1   3   9      120.67      114.13      2.24 o
   2   3   9      548.78      608.67      5.71 o
   3   3   9      979.13      971.69     11.28 o
   4   3   9      634.26      609.54      8.22 o
   5   3   9        1.81        7.16      2.53 o
   6   3   9      225.09      221.19      6.69 o
   7   3   9        1.93        5.81      6.31 o
   8   3   9        0.01        2.10      3.79 o
   9   3   9        2.68        0.07      6.55 o
   0   4   9      411.45      427.87      6.85 o
   1   4   9        2.22        8.40      1.05 o
   2   4   9     5066.81     5263.12     33.94 o
   3   4   9       95.56      113.28      2.55 o
   4   4   9       78.11       99.04      3.29 o
   5   4   9        2.93       -1.64      3.47 o
   6   4   9       43.84       27.68      3.36 o
   7   4   9       99.74       97.31     11.88 o
   8   4   9       12.83       24.64      4.91 o
   9   4   9        4.05       18.14      5.78 o
   1   5   9        1.56        1.16      0.98 o
   2   5   9       70.45       65.74      2.39 o
   3   5   9      257.26      307.31      4.56 o
   4   5   9        3.50        2.25      1.53 o
   5   5   9      245.76      243.71      6.48 o
   6   5   9      194.44      180.70      6.05 o
   7   5   9       49.17       75.54      5.61 o
   8   5   9        2.79       -1.93      4.16 o
   9   5   9        9.52        7.03      5.38 o
   0   6   9     1440.90     1552.27     15.99 o
   1   6   9       28.44       28.21      1.97 o
   2   6   9       84.52      102.68      2.99 o
   3   6   9       30.47       23.41      1.90 o
   4   6   9       79.80       88.48      3.10 o
   5   6   9       87.47       95.50      4.92 o
   6   6   9       44.69       60.22      4.30 o
   7   6   9        1.94        1.40      3.70 o
   8   6   9        0.05       -4.94      5.81 o
   9   6   9        1.40        0.42      5.34 o
   1   7   9     1637.90     1794.31     12.78 o
   2   7   9       25.50       23.53      2.09 o
   3   7   9       18.94       30.79      2.19 o
   4   7   9      211.15      203.31      4.82 o
   5   7   9       15.55        2.98      2.75 o
   6   7   9       55.85       66.91      5.63 o
   7   7   9        8.27       10.84      6.50 o
   8   7   9        0.47        1.21      6.90 o
   9   7   9        0.00        3.05      6.59 o
   0   8   9        7.30        9.53      2.42 o
   1   8   9      325.43      353.32      4.62 o
   2   8   9       89.61       65.35      3.97 o
   3   8   9        0.09       -2.15      2.82 o
   4   8   9      211.99      237.24      5.55 o
   5   8   9       18.10       19.68      3.76 o
   6   8   9       19.27       34.56      5.02 o
   7   8   9       17.27       28.15      7.55 o
   8   8   9        0.05       -2.13      7.99 o
   1   9   9        2.09       -1.28      1.50 o
   2   9   9       69.90       75.14      3.22 o
   3   9   9       92.09       95.28      4.08 o
   4   9   9        4.97       -2.02      2.72 o
   5   9   9      155.04      162.58      6.96 o
   6   9   9        1.99        3.01      7.99 o
   7   9   9        8.62        7.68      6.90 o
   8   9   9        0.35        0.00      8.53 o
   0  10   9      160.37      164.56      5.44 o
   1  10   9       19.06       20.56      2.47 o
   2  10   9        8.55        7.88      3.00 o
   3  10   9      151.71      174.12      5.33 o
   4  10   9      493.93      480.16     10.84 o
   5  10   9        0.08       -3.31      3.73 o
   6  10   9      106.86      122.56     14.39 o
   7  10   9        3.90        1.41      7.29 o
   8  10   9        1.67        3.73      9.59 o
   1  11   9      413.23      397.77      8.51 o
   2  11   9       70.43       90.84      4.52 o
   3  11   9        4.36        1.86      3.38 o
   4  11   9       11.20       -1.53      3.78 o
   5  11   9       18.53       29.00      5.99 o
   6  11   9       10.30       -2.15      6.37 o
   7  11   9       28.95       26.33      8.38 o
   8  11   9        0.08       -4.26      9.06 o
   0  12   9       36.64       30.34      4.89 o
   1  12   9       40.25       34.42      4.20 o
   2  12   9       89.21      104.98      5.02 o
   3  12   9       61.62       63.52      5.77 o
   4  12   9        0.44        3.57      4.22 o
   5  12   9        8.86       -3.09      5.17 o
   6  12   9        0.57       -5.96      5.96 o
   7  12   9        5.56        9.59      7.89 o
   1  13   9      179.28      225.25      6.37 o
   2  13   9      273.82      278.67      8.98 o
   3  13   9        0.37        8.45      3.82 o
   4  13   9        0.26       -1.47      4.69 o
   5  13   9        0.07        4.22      5.35 o
   6  13   9        3.40        2.69      6.23 o
   7  13   9        7.50        0.02      8.07 o
   0  14   9      350.77      362.46     14.88 o
   1  14   9        5.36        9.44      4.78 o
   2  14   9      101.77      131.66      5.93 o
   3  14   9        1.03       -0.06      3.82 o
   4  14   9       22.17       19.89      6.07 o
   5  14   9       19.94       14.02      6.74 o
   6  14   9        0.92       -5.79      5.79 o
   1  15   9        0.50        2.07      4.84 o
   2  15   9       14.73       33.45      5.90 o
   3  15   9       95.99      106.88      6.45 o
   4  15   9        6.66        4.11     10.34 o
   5  15   9        0.00       -7.61      7.61 o
   6  15   9       12.55       10.75      6.83 o
   0  16   9       82.94       80.63     16.52 o
   1  16   9        6.80        1.16      5.38 o
   2  16   9       14.47       15.28      5.85 o
   3  16   9        0.34        5.84      4.90 o
   4  16   9        1.15       12.61      8.46 o
   5  16   9        5.22        6.99      6.85 o
   1  17   9        5.02        4.91      5.64 o
   2  17   9       15.90       15.74      6.26 o
   3  17   9        0.63        0.84      8.80 o
   4  17   9        2.65        1.45      7.50 o
   5  17   9        1.74       -5.90     10.04 o
   0  18   9        0.98        8.51      8.47 o
   1  18   9        0.15       -2.46      5.72 o
   2  18   9        9.81        7.61      6.29 o
   3  18   9        3.85       -8.32      8.32 o
   1  19   9        2.21        5.24      6.39 o
   2  19   9       22.45       31.44     14.39 o
   0   0  10        4.95       12.57      1.79 o
   1   0  10      637.58      722.47      7.45 o
   2   0  10     3458.20     3350.66     33.52 o
   3   0  10     2030.63     1872.77     24.12 o
   4   0  10      363.38      333.53      7.58 o
   5   0  10      569.00      580.49     10.86 o
   6   0  10        0.33       -3.10      3.10 o
   7   0  10       12.43       13.67      4.19 o
   8   0  10       70.13       97.47      9.22 o
   9   0  10        1.40       -6.93      6.93 o
   1   1  10      616.90      594.88      4.54 o
   2   1  10       10.16        3.72      1.01 o
   3   1  10     3854.30     3984.50     35.62 o
   4   1  10       29.84       44.09      2.45 o
   5   1  10       92.91       83.09      3.37 o
   6   1  10      397.68      423.14      6.84 o
   7   1  10        0.23       -1.69      2.33 o
   8   1  10       23.47       27.67      6.07 o
   9   1  10       10.35       15.64      6.45 o
   0   2  10     2078.74     2029.08     17.17 o
   1   2  10     3748.76     3682.67     22.88 o
   2   2  10     1152.63     1253.01     10.81 o
   3   2  10      583.43      574.37      6.92 o
   4   2  10       62.19       83.21      3.36 o
   5   2  10       18.57       16.63      2.81 o
   6   2  10      232.47      184.91      4.90 o
   7   2  10        0.86       -1.46      2.91 o
   8   2  10       47.13       48.12      7.05 o
   9   2  10        1.74        7.47     11.19 o
   1   3  10      139.44      133.35      2.30 o
   2   3  10      538.21      507.91      4.78 o
   3   3  10      320.90      315.04      5.64 o
   4   3  10      706.89      631.19      8.63 o
   5   3  10      946.69      885.32     11.19 o
   6   3  10       41.95       32.71      3.59 o
   7   3  10       35.95       32.32      3.52 o
   8   3  10       12.36        9.86      5.25 o
   9   3  10        0.07        0.82      6.22 o
   0   4  10     5073.05     5157.34     63.73 o
   1   4  10     2924.66     2813.81     18.03 o
   2   4  10     2872.47     3018.02     21.62 o
   3   4  10      604.77      597.56      7.49 o
   4   4  10       57.91       58.46      5.12 o
   5   4  10       31.05       36.68      3.01 o
   6   4  10        1.44        1.76      2.81 o
   7   4  10        4.18        1.88      2.96 o
   8   4  10        2.21        2.44      5.22 o
   9   4  10        1.88        7.92      5.43 o
   1   5  10      667.03      680.49      6.15 o
   2   5  10       85.50       99.07      2.42 o
   3   5  10      130.34      154.73      2.96 o
   4   5  10      300.46      295.52      6.27 o
   5   5  10       17.91       22.29      2.99 o
   6   5  10       63.57       61.03      5.69 o
   7   5  10        3.85       -0.51      3.19 o
   8   5  10        7.06       12.88      7.99 o
   9   5  10       11.77       21.82      7.03 o
   0   6  10     1158.54     1280.84     13.74 o
   1   6  10     1297.82     1381.12     10.67 o
   2   6  10      105.82       96.61      2.44 o
   3   6  10       31.17       27.93      2.01 o
   4   6  10       79.87       60.10      2.66 o
   5   6  10        2.81        2.18      3.34 o
   6   6  10        0.35        0.63      3.00 o
   7   6  10        0.13       -2.15      6.40 o
   8   6  10        6.47       14.11      6.70 o
   9   6  10        1.87       -4.05      5.27 o
   1   7  10     1894.99     1879.04     13.96 o
   2   7  10      289.99      322.82      5.24 o
   3   7  10      174.09      192.42      4.15 o
   4   7  10        8.92       12.14      2.77 o
   5   7  10       80.02       75.03      3.91 o
   6   7  10       24.11       15.66      3.80 o
   7   7  10       22.22        3.35      5.89 o
   8   7  10        0.00       -0.56      6.60 o
   9   7  10        6.60        4.64      6.37 o
   0   8  10      493.85      432.43     12.00 o
   1   8  10       62.14       74.18      2.57 o
   2   8  10      135.53      149.97      3.97 o
   3   8  10      280.24      275.38      5.57 o
   4   8  10       83.07       79.53      4.92 o
   5   8  10       73.97       69.48      4.31 o
   6   8  10      129.26      151.60      7.80 o
   7   8  10        0.76       -5.48      5.48 o
   8   8  10        1.52       -2.94      7.00 o
   1   9  10        0.23        3.38      1.60 o
   2   9  10      106.36      114.74      3.89 o
   3   9  10       44.31       62.76      3.74 o
   4   9  10       16.34       17.87      3.46 o
   5   9  10        0.18        1.62      3.73 o
   6   9  10       95.58      101.30     13.32 o
   7   9  10        0.92       -2.77      6.21 o
   8   9  10        0.62       -3.73      8.53 o
   0  10  10        1.85       -0.72      2.32 o
   1  10  10       32.96       28.88      2.41 o
   2  10  10        3.82       -0.31      2.84 o
   3  10  10        7.50        9.46      4.65 o
   4  10  10      164.97      202.58      8.10 o
   5  10  10        5.11        3.29      4.02 o
   6  10  10        0.11       -1.58      5.89 o
   7  10  10        0.16       -2.16      6.44 o
   8  10  10        0.81        7.99     10.12 o
   1  11  10        8.80       10.20      2.37 o
   2  11  10        8.17        0.20      3.04 o
   3  11  10      162.48      154.71      5.53 o
   4  11  10       73.31       71.79      5.92 o
   5  11  10      129.42      141.23      8.52 o
   6  11  10        8.10        3.02      6.37 o
   7  11  10        0.06       -6.63     16.52 o
   8  11  10        4.30       -4.26      9.59 o
   0  12  10        8.86        9.80      5.62 o
   1  12  10        2.22       -1.32      2.29 o
   2  12  10       23.67       31.71      3.79 o
   3  12  10       31.66       33.19      4.32 o
   4  12  10       82.32       71.71      5.92 o
   5  12  10        6.22       -0.36      6.07 o
   6  12  10        0.76       -6.93      6.93 o
   7  12  10        4.82       -2.17      7.18 o
   1  13  10      109.97       96.84      4.89 o
   2  13  10        0.89        8.33      3.44 o
   3  13  10       12.52        9.86      3.90 o
   4  13  10       26.85       12.72      5.89 o
   5  13  10       17.99       19.88      6.23 o
   6  13  10       21.83       18.58      7.30 o
   7  13  10        0.30       -6.42     18.12 o
   0  14  10        0.28       19.76      6.96 o
   1  14  10       12.52        7.60      6.15 o
   2  14  10       23.86       21.91      3.97 o
   3  14  10       13.70       12.86      4.19 o
   4  14  10        4.52       -5.20      5.34 o
   5  14  10        0.00       -5.35      5.35 o
   6  14  10        1.42        1.49      6.13 o
   1  15  10        1.37        5.52      4.98 o
   2  15  10       77.12      111.23      6.52 o
   3  15  10        1.96        6.90      4.88 o
   4  15  10       26.48       37.43      6.97 o
   5  15  10        3.67        3.71      6.42 o
   6  15  10        6.37       -2.59      6.87 o
   0  16  10       19.93       26.98     13.06 o
   1  16  10       23.24       18.74      5.78 o
   2  16  10       32.27       29.68      7.61 o
   3  16  10      102.68       99.95      8.72 o
   4  16  10        3.39        3.93      6.00 o
   5  16  10        3.11        4.16      6.45 o
   1  17  10       16.18       21.48      6.17 o
   2  17  10        1.24       13.39      6.10 o
   3  17  10       10.40        3.99     12.79 o
   4  17  10        5.80       -5.77      5.77 o
   5  17  10        7.18        9.59     10.12 o
   0  18  10       48.99       63.02     11.11 o
   1  18  10        4.13        8.72      6.14 o
   2  18  10       12.15       11.56      6.63 o
   3  18  10        1.80       17.20     10.11 o
   1  19  10        2.70       -5.60      8.29 o
   2  19  10        1.15       -3.20     12.26 o
   1   1  11      951.51     1077.03      7.24 o
   2   1  11        1.48        1.44      1.13 o
   3   1  11      921.47      833.92      8.00 o
   4   1  11       97.57       99.56      3.45 o
   5   1  11       46.76       44.33      2.82 o
   6   1  11        4.89        6.65      2.54 o
   7   1  11       62.80       71.19      3.81 o
   8   1  11       24.44       31.88      4.34 o
   9   1  11        0.42        0.56      4.73 o
   0   2  11      370.07      451.73      5.54 o
   1   2  11      606.78      703.97      5.72 o
   2   2  11      390.37      419.25      4.73 o
   3   2  11      241.91      214.77      4.05 o
   4   2  11        0.55       -1.08      1.72 o
   5   2  11       83.92       71.87      3.54 o
   6   2  11       34.91       44.81      3.22 o
   7   2  11       37.91       22.17      2.99 o
   8   2  11       20.55       24.64      4.10 o
   9   2  11        0.29       -2.09      6.50 o
   1   3  11     1654.10     1591.27     11.79 o
   2   3  11       87.04       75.14      2.89 o
   3   3  11      738.84      856.14      9.45 o
   4   3  11        2.95        4.81      1.81 o
   5   3  11      170.78      179.33      5.10 o
   6   3  11       40.96       58.28      3.66 o
   7   3  11       14.49       17.35      2.98 o
   8   3  11       11.36        7.59      5.00 o
   9   3  11        0.06       -1.96      5.32 o
   0   4  11     1122.06     1169.16     12.36 o
   1   4  11     1390.24     1388.72     12.03 o
   2   4  11      240.82      307.15      4.39 o
   3   4  11       61.11       61.24      2.73 o
   4   4  11      342.87      277.94      5.18 o
   5   4  11      121.42      142.64      6.27 o
   6   4  11       36.54       27.75      3.23 o
   7   4  11       65.93       86.63      4.67 o
   8   4  11        9.97       22.01      6.25 o
   9   4  11        0.06       -1.05      4.95 o
   1   5  11     1081.50     1105.83      9.46 o
   2   5  11      244.61      221.89      3.78 o
   3   5  11       59.73       45.16      2.06 o
   4   5  11       11.89        7.24      2.06 o
   5   5  11        5.83       -2.41      2.41 o
   6   5  11       23.32       18.89      4.34 o
   7   5  11       91.64       85.82      5.27 o
   8   5  11        1.20        8.41      6.78 o
   9   5  11        9.63       -2.72      5.14 o
   0   6  11     4273.37     4452.88    139.58 o
   1   6  11     1247.10     1244.02      9.94 o
   2   6  11      155.00      145.34      3.00 o
   3   6  11      135.74      144.44      3.50 o
   4   6  11        1.99        1.12      2.19 o
   5   6  11      416.50      391.91      8.02 o
   6   6  11       33.96       22.45      3.34 o
   7   6  11        9.64        5.23      6.11 o
   8   6  11        0.93       -4.47      6.29 o
   9   6  11        1.86        0.36      8.75 o
   1   7  11        0.72       -2.46      2.46 o
   2   7  11       11.57       12.38      1.57 o
   3   7  11       22.37       25.91      2.35 o
   4   7  11        9.73        6.25      2.74 o
   5   7  11        0.99       -1.08      2.46 o
   6   7  11      108.68       99.81      4.95 o
   7   7  11        2.18        8.40      6.93 o
   8   7  11       21.43       31.78      8.17 o
   0   8  11      179.28      215.58      5.65 o
   1   8  11      223.08      230.97      3.98 o
   2   8  11       86.99       80.08      3.20 o
   3   8  11      186.79      204.72      5.07 o
   4   8  11      337.88      306.48      7.20 o
   5   8  11       45.51       43.46      4.02 o
   6   8  11       20.84       18.60      8.79 o
   7   8  11        1.17       -4.86      5.96 o
   8   8  11        2.45       -2.77      7.39 o
   1   9  11      462.95      409.48      5.83 o
   2   9  11      259.34      282.07      5.55 o
   3   9  11     1914.07     1895.33     18.97 o
   4   9  11       12.17       15.93      3.53 o
   5   9  11      150.12      112.97      6.35 o
   6   9  11       10.16        6.01      5.96 o
   7   9  11        2.62        1.54      6.60 o
   8   9  11        9.36        0.73      7.78 o
   0  10  11        0.32        1.98      2.50 o
   1  10  11       20.94       14.20      2.71 o
   2  10  11       82.02       79.12      4.77 o
   3  10  11      382.68      392.07      7.54 o
   4  10  11       16.01       19.08      3.68 o
   5  10  11       31.68       26.34      4.67 o
   6  10  11       16.63       22.86      7.49 o
   7  10  11        9.11        0.94      6.78 o
   8  10  11        1.12       -6.93      9.06 o
   1  11  11      388.23      381.08      8.62 o
   2  11  11       10.15       21.41      3.70 o
   3  11  11       52.38       70.18      4.25 o
   4  11  11      135.40      104.01      6.46 o
   5  11  11        0.95        6.69      5.22 o
   6  11  11       12.35        5.02      6.70 o
   7  11  11        0.00       -4.08      7.18 o
   0  12  11        2.63        4.80      8.53 o
   1  12  11      100.97      126.98      6.04 o
   2  12  11       38.28       32.95      4.17 o
   3  12  11      137.38      147.21      6.28 o
   4  12  11       11.29        9.69      4.52 o
   5  12  11        7.09        1.11      5.06 o
   6  12  11        1.95        1.60      7.09 o
   7  12  11       10.07        0.36     10.39 o
   1  13  11        5.36        4.00      3.43 o
   2  13  11       14.76       30.81      4.40 o
   3  13  11       29.82       53.22      5.64 o
   4  13  11       13.97        7.84      6.44 o
   5  13  11        0.99       -1.58      5.38 o
   6  13  11        1.10       -6.85      6.85 o
   7  13  11        2.85       -7.70     13.32 o
   0  14  11      147.22      183.53     16.79 o
   1  14  11        3.15        1.72      5.31 o
   2  14  11        4.07       12.09      4.11 o
   3  14  11      127.69      142.89      7.76 o
   4  14  11        1.43       -2.47      5.35 o
   5  14  11        0.68        0.68      5.86 o
   6  14  11        6.11        6.19      7.74 o
   1  15  11        9.72        7.23      5.05 o
   2  15  11       71.69       78.31     10.00 o
   3  15  11        2.61        7.44      5.06 o
   4  15  11        1.72        1.53      5.63 o
   5  15  11        1.14       -3.32      5.84 o
   6  15  11        6.64       -1.17     15.45 o
   0  16  11        2.62       -1.21      7.13 o
   1  16  11        2.76        9.08      5.59 o
   2  16  11        1.25        5.01      5.63 o
   3  16  11        1.13        6.64      5.75 o
   4  16  11        1.27        1.02      5.80 o
   5  16  11        0.39       -3.98      6.22 o
   1  17  11        3.31        1.56      5.72 o
   2  17  11       24.86       40.84      7.23 o
   3  17  11        0.24      -13.95     16.25 o
   4  17  11        6.36        2.73      8.56 o
   0  18  11        2.33        4.17      8.64 o
   1  18  11        0.87        3.91      6.01 o
   2  18  11        3.33       12.87      8.02 o
   3  18  11        2.14       -9.23      9.23 o
   1  19  11        6.40       14.06      9.60 o
   0   0  12     1614.23     1728.86     23.70 o
   1   0  12      237.44      258.23      4.20 o
   2   0  12     1216.79     1436.49     16.35 o
   3   0  12      117.66      165.05      5.74 o
   4   0  12      598.86      687.78     12.46 o
   5   0  12      248.91      188.91      6.92 o
   6   0  12       33.67       35.18      6.53 o
   7   0  12       46.78       30.34      4.56 o
   8   0  12        5.06       15.35     10.39 o
   9   0  12        0.10       10.18      7.29 o
   1   1  12     1926.51     1933.95     11.49 o
   2   1  12      118.46      121.23      3.10 o
   3   1  12     1393.36     1371.45     12.37 o
   4   1  12       11.67       36.65      4.83 o
   5   1  12      341.39      307.81      5.95 o
   6   1  12        0.05        0.09      2.46 o
   7   1  12       13.34       13.84      2.91 o
   8   1  12       10.19       13.22      4.33 o
   9   1  12       13.18       15.55      7.38 o
   0   2  12      389.11      325.64      4.73 o
   1   2  12     3204.60     3282.11     20.78 o
   2   2  12      102.66      120.38      3.22 o
   3   2  12        0.31       -0.94      1.45 o
   4   2  12       52.57       64.91      3.74 o
   5   2  12       26.04       31.16      3.00 o
   6   2  12       76.96       79.56      3.99 o
   7   2  12       15.93       17.65      3.06 o
   8   2  12        6.39        8.62      5.54 o
   9   2  12        0.03       -5.24      5.49 o
   1   3  12      236.49      253.58      4.12 o
   2   3  12     1838.43     1953.63     14.70 o
   3   3  12      122.67      150.67      3.69 o
   4   3  12        5.48        1.65      1.73 o
   5   3  12      131.06      130.39      5.29 o
   6   3  12      154.88      150.19      5.37 o
   7   3  12        0.00       -2.62      2.62 o
   8   3  12       21.96       27.35      4.93 o
   9   3  12        0.06        5.63      7.86 o
   0   4  12      360.13      308.51      5.30 o
   1   4  12      357.52      332.03      4.71 o
   2   4  12        0.93        2.83      1.41 o
   3   4  12       36.65       25.90      2.19 o
   4   4  12      111.77      111.19      3.73 o
   5   4  12       52.72       40.93      3.43 o
   6   4  12      226.09      223.38      6.20 o
   7   4  12       42.27       34.68      4.19 o
   8   4  12        7.31        9.83      5.49 o
   9   4  12        1.50       -4.81      4.81 o
   1   5  12      404.37      366.67      4.65 o
   2   5  12       65.26       68.53      2.51 o
   3   5  12       42.70       40.07      2.18 o
   4   5  12       40.18       43.59      2.85 o
   5   5  12      126.79      153.99      5.97 o
   6   5  12       20.52       27.20      5.65 o
   7   5  12        0.43       -2.32      4.30 o
   8   5  12       19.03       28.73      6.72 o
   9   5  12        2.58       11.29      6.13 o
   0   6  12      546.79      530.52     10.40 o
   1   6  12        1.97       -1.57      1.57 o
   2   6  12       44.55       54.13      2.25 o
   3   6  12      332.72      317.46      5.00 o
   4   6  12      136.08      136.37      4.34 o
   5   6  12        0.65        0.23      2.45 o
   6   6  12        3.15       -2.37      3.06 o
   7   6  12        0.23        9.77      6.50 o
   8   6  12        4.92       14.69      7.67 o
   9   6  12        6.02        9.94      6.96 o
   1   7  12       82.00       72.92      3.37 o
   2   7  12      278.75      280.36      4.30 o
   3   7  12      626.07      611.93      8.30 o
   4   7  12      260.29      259.17      6.52 o
   5   7  12       47.06       21.34      3.07 o
   6   7  12       16.22       18.43      3.56 o
   7   7  12       20.94       20.06      7.00 o
   8   7  12       31.42       32.68      8.38 o
   0   8  12      746.32      720.74     12.49 o
   1   8  12       79.00       94.74      2.85 o
   2   8  12       36.01       34.14      2.61 o
   3   8  12      149.73      157.46      4.73 o
   4   8  12       53.12       78.82      5.59 o
   5   8  12       22.21       22.95      3.48 o
   6   8  12        1.29       -5.86      5.86 o
   7   8  12        0.33       -7.46     13.32 o
   8   8  12        5.68       -0.97      7.18 o
   1   9  12       34.89       30.74      2.52 o
   2   9  12        0.12       -2.14      2.14 o
   3   9  12       27.49       40.52      3.97 o
   4   9  12      131.31      120.96      5.48 o
   5   9  12        1.66        6.69      3.89 o
   6   9  12        0.15       -0.86      5.89 o
   7   9  12        0.19       -2.06      6.37 o
   8   9  12        5.89       11.72      7.98 o
   0  10  12        5.90        5.91      2.72 o
   1  10  12        1.43        2.41      2.77 o
   2  10  12        1.80        1.71      2.88 o
   3  10  12      235.53      252.97      6.35 o
   4  10  12       63.24       73.24      6.63 o
   5  10  12       14.78       16.29      5.41 o
   6  10  12        0.02        0.50      6.29 o
   7  10  12        0.29        2.51      7.39 o
   8  10  12       12.12       15.07      8.95 o
   1  11  12       17.80       15.76      4.01 o
   2  11  12       41.03       43.33      4.25 o
   3  11  12      156.62      153.62      5.40 o
   4  11  12        0.62        7.49      4.21 o
   5  11  12       40.16       38.80      6.51 o
   6  11  12        0.23       -3.94      6.93 o
   7  11  12        0.11        0.34      7.19 o
   0  12  12      485.70      517.60     36.24 o
   1  12  12       11.63       10.56      2.72 o
   2  12  12       38.91       36.25      4.24 o
   3  12  12       25.29        8.68      3.79 o
   4  12  12       42.49       30.93      5.38 o
   5  12  12       25.69       24.73      6.17 o
   6  12  12        0.21       -8.26      8.26 o
   7  12  12        5.53       -4.86      7.49 o
   1  13  12       59.80       38.66      4.42 o
   2  13  12        3.53        0.74      3.68 o
   3  13  12      228.04      243.51      8.87 o
   4  13  12       24.06       32.26      6.31 o
   5  13  12        0.23        2.20      5.48 o
   6  13  12        9.88        8.38      7.99 o
   7  13  12        6.21        8.74      8.87 o
   0  14  12       61.31       82.55     14.39 o
   1  14  12       13.24       11.82      5.01 o
   2  14  12       39.31       42.87      5.45 o
   3  14  12        3.00        7.76      4.76 o
   4  14  12        2.05        3.21      5.51 o
   5  14  12        2.58       -2.13      6.00 o
   6  14  12        1.12       -2.03      7.40 o
   1  15  12        0.06       -4.71      4.71 o
   2  15  12      207.68      239.37     11.23 o
   3  15  12       40.29       46.27      7.77 o
   4  15  12        9.95       10.02      6.17 o
   5  15  12        0.27       -6.21      6.21 o
   6  15  12        0.17       -4.06     12.26 o
   0  16  12       22.59       12.29      8.09 o
   1  16  12       29.90       28.38      6.37 o
   2  16  12       21.42       22.59      7.23 o
   3  16  12       66.73       79.06     11.86 o
   4  16  12       41.99       55.00      7.98 o
   5  16  12        7.90       11.71      7.11 o
   1  17  12        2.90        0.87      5.56 o
   2  17  12       32.60       35.09      8.08 o
   3  17  12        4.54        3.52     15.99 o
   4  17  12       10.14       12.12      6.75 o
   0  18  12        0.00        0.63      8.64 o
   1  18  12        0.88       -1.04      6.08 o
   2  18  12        2.63        4.42      9.60 o
   3  18  12        0.00        4.80     13.32 o
   1  19  12        0.32       -8.17      8.47 o
   1   1  13     1484.37     1554.14     10.53 o
   2   1  13      372.98      408.66      4.95 o
   3   1  13       41.40       44.84      2.62 o
   4   1  13      495.67      480.00      7.24 o
   5   1  13       65.81       75.48      3.67 o
   6   1  13       40.48       37.00      3.32 o
   7   1  13       56.94       59.05      4.75 o
   8   1  13       14.10       16.52      8.00 o
   9   1  13        0.07        0.94      4.80 o
   0   2  13     1819.66     1850.61     16.41 o
   1   2  13      938.06     1027.38      8.96 o
   2   2  13      964.35     1006.57      9.46 o
   3   2  13      165.62      184.32      4.12 o
   4   2  13      143.58      135.05      4.40 o
   5   2  13      128.23      137.95      4.67 o
   6   2  13       12.38        8.51      2.73 o
   7   2  13      104.51      134.42      6.61 o
   8   2  13        7.54        7.41      6.61 o
   9   2  13        1.84        4.34      4.98 o
   1   3  13     1158.31     1175.29     17.67 o
   2   3  13      175.75      164.47      3.21 o
   3   3  13      108.39      119.73      3.43 o
   4   3  13      105.39      109.05      3.78 o
   5   3  13      538.02      511.63      8.78 o
   6   3  13        7.22       11.19      3.04 o
   7   3  13        0.31       -1.78      3.14 o
   8   3  13        3.72       -3.93      4.85 o
   9   3  13        1.80        5.27      7.30 o
   0   4  13       62.72       84.11      3.35 o
   1   4  13       24.41       29.63      1.85 o
   2   4  13     2735.31     2829.10     22.27 o
   3   4  13        8.10        4.77      1.50 o
   4   4  13       59.14       61.92      3.06 o
   5   4  13       36.12       50.03      3.84 o
   6   4  13        5.51        4.74      2.96 o
   7   4  13       54.82       63.58      5.76 o
   8   4  13        4.49        4.16      5.31 o
   9   4  13        0.80       -1.60      5.17 o
   1   5  13      310.13      299.70      4.23 o
   2   5  13      347.22      350.84      5.05 o
   3   5  13       43.03       49.23      2.48 o
   4   5  13      127.85      109.80      4.85 o
   5   5  13       90.75      115.17      4.89 o
   6   5  13      386.74      394.54      8.30 o
   7   5  13       17.84       22.71      5.10 o
   8   5  13       34.79       57.60     12.57 o
   9   5  13        0.05        5.40      5.65 o
   0   6  13     2010.23     2061.27     27.03 o
   1   6  13      216.59      231.73      3.87 o
   2   6  13     1194.38     1120.73     10.82 o
   3   6  13      186.52      188.15      4.65 o
   4   6  13       12.50        8.15      3.52 o
   5   6  13        0.20        0.36      2.85 o
   6   6  13       60.61       66.73      4.58 o
   7   6  13        9.16       -5.55      5.55 o
   8   6  13        6.64        3.98      6.78 o
   1   7  13       87.84       91.66      2.80 o
   2   7  13      208.85      219.09      3.96 o
   3   7  13        4.85        5.36      2.67 o
   4   7  13      422.36      406.74      8.25 o
   5   7  13       14.78       13.59      2.91 o
   6   7  13        6.13        6.80      4.74 o
   7   7  13        1.60       -5.61      5.61 o
   8   7  13       11.02       12.57      7.78 o
   0   8  13       96.38      107.78      5.26 o
   1   8  13       33.71       34.84      2.13 o
   2   8  13      176.51      172.47      5.52 o
   3   8  13       51.85       59.70      3.74 o
   4   8  13      731.39      740.56     11.49 o
   5   8  13       12.31        4.42      3.17 o
   6   8  13        2.39        9.77      7.46 o
   7   8  13        5.99       11.52      6.85 o
   8   8  13        7.34        7.63      7.89 o
   1   9  13      158.58      158.63      4.16 o
   2   9  13      115.37       91.47      4.07 o
   3   9  13      116.43      133.37      7.47 o
   4   9  13        3.51        6.81      3.38 o
   5   9  13        2.61       -1.53      3.13 o
   6   9  13       23.51       19.61      7.19 o
   7   9  13        2.85        0.90      6.70 o
   8   9  13       13.83       18.90      8.38 o
   0  10  13       95.37      120.58      5.15 o
   1  10  13       11.19       10.98      3.12 o
   2  10  13      157.66      156.05      5.08 o
   3  10  13       39.75       32.35      3.50 o
   4  10  13      260.20      245.25      7.08 o
   5  10  13       11.04       18.12      5.45 o
   6  10  13       10.49       -4.95      5.96 o
   7  10  13        4.08       -6.27      7.46 o
   8  10  13        2.75       -0.07      8.07 o
   1  11  13       76.59       50.44      5.65 o
   2  11  13        2.53        3.13      3.21 o
   3  11  13      127.69      107.85      5.37 o
   4  11  13        5.08       10.52      4.45 o
   5  11  13        6.48        4.41      5.18 o
   6  11  13       14.12       26.76      8.56 o
   7  11  13       15.47        2.69      7.67 o
   0  12  13       66.95       77.29     11.19 o
   1  12  13      139.28      171.75      7.63 o
   2  12  13        3.08       -3.25      3.25 o
   3  12  13       25.72       36.53      5.13 o
   4  12  13        3.42       -0.70      4.01 o
   5  12  13       15.41       22.58      5.95 o
   6  12  13        1.06       -6.52     11.19 o
   7  12  13        0.34      -13.59     13.59 o
   1  13  13        1.45       -0.42      3.87 o
   2  13  13      170.56      209.60      7.21 o
   3  13  13        9.24        9.43      4.61 o
   4  13  13       15.51       21.14      8.25 o
   5  13  13       15.38       13.15      6.95 o
   6  13  13        5.33       -6.43     15.19 o
   0  14  13       15.91       27.14      8.79 o
   1  14  13        8.61        9.37      4.97 o
   2  14  13       50.56       64.09      6.03 o
   3  14  13        1.99       -1.95      4.64 o
   4  14  13       55.10       58.83      7.43 o
   5  14  13        8.28        5.38     10.29 o
   6  14  13        8.44        3.42     11.99 o
   1  15  13        0.35       -2.57      4.93 o
   2  15  13        1.30       15.60      6.57 o
   3  15  13        6.95        7.91     10.45 o
   4  15  13        0.15       -5.56      5.56 o
   5  15  13        0.05       -5.70      5.70 o
   0  16  13       40.39       48.75     18.38 o
   1  16  13        0.18        0.88      5.44 o
   2  16  13        8.93       11.11      6.92 o
   3  16  13       28.89       42.52     10.69 o
   4  16  13        3.34       -0.63      6.68 o
   5  16  13        2.66       10.99      7.78 o
   1  17  13        2.78       -5.50      5.50 o
   2  17  13        3.88        4.57      9.18 o
   3  17  13        1.66       -8.10     10.12 o
   4  17  13        0.01       -9.59     11.72 o
   0  18  13        1.45       -7.82      7.89 o
   1  18  13       10.27        4.92      6.22 o
   2  18  13        0.02       10.51      9.94 o
   1  19  13        2.61       11.72     13.32 o
   0   0  14    10386.98     9954.83    187.15 o
   1   0  14       15.11       14.76      1.75 o
   2   0  14      509.03      460.05      6.67 o
   3   0  14     1651.07     1762.54     24.23 o
   4   0  14       39.96       34.81      4.81 o
   5   0  14        0.16        1.35      6.84 o
   6   0  14       43.73       47.41      7.16 o
   7   0  14      176.89      191.70      8.26 o
   8   0  14       36.40       54.30     20.78 o
   9   0  14        2.13       -6.91     11.99 o
   1   1  14      552.96      573.66      6.21 o
   2   1  14        1.06        3.31      1.24 o
   3   1  14      174.69      161.90      4.95 o
   4   1  14       26.40       45.59      3.06 o
   5   1  14      443.78      396.92      7.13 o
   6   1  14        0.22       -2.35      2.60 o
   7   1  14        0.99        2.76      2.83 o
   8   1  14       18.93       12.68      4.88 o
   9   1  14        0.00       -1.10      5.01 o
   0   2  14      666.55      660.12      7.68 o
   1   2  14      279.64      338.35      4.18 o
   2   2  14      451.13      516.46      5.26 o
   3   2  14      172.20      155.69      4.28 o
   4   2  14       30.82       44.38      3.22 o
   5   2  14      152.04      123.09      4.70 o
   6   2  14        2.92        2.51      2.78 o
   7   2  14        0.49        6.11      4.18 o
   8   2  14        4.29       10.80      4.65 o
   9   2  14        6.49       -2.96      5.05 o
   1   3  14      117.36      135.14      3.08 o
   2   3  14     1315.82     1362.27     11.49 o
   3   3  14      146.89      138.51      3.78 o
   4   3  14       73.03       77.91      3.64 o
   5   3  14      504.41      466.60      8.59 o
   6   3  14      179.93      159.33      5.37 o
   7   3  14        5.22       11.34      4.33 o
   8   3  14        0.24        0.05      5.31 o
   9   3  14        2.99        6.01      7.75 o
   0   4  14      491.34      597.06      8.21 o
   1   4  14      219.86      234.66      4.77 o
   2   4  14       34.03       36.58      2.17 o
   3   4  14        1.89        2.32      1.61 o
   4   4  14        0.05       -1.51      1.90 o
   5   4  14      139.60      146.56      5.48 o
   6   4  14       95.42      117.98      5.24 o
   7   4  14       50.82       50.45      5.43 o
   8   4  14       15.43       19.27     10.61 o
   9   4  14        0.10        6.74      5.11 o
   1   5  14       10.27        8.12      2.26 o
   2   5  14       30.49       39.63      2.27 o
   3   5  14      102.45      110.88      3.42 o
   4   5  14      106.15       84.90      3.68 o
   5   5  14       32.94       32.69      3.61 o
   6   5  14       23.10       28.83      3.68 o
   7   5  14        1.04        0.98      4.58 o
   8   5  14        7.59        7.11      6.07 o
   0   6  14      314.07      302.62      7.85 o
   1   6  14       28.48       22.55      1.88 o
   2   6  14        4.82        5.70      1.80 o
   3   6  14        5.48        2.14      2.43 o
   4   6  14       57.48       67.25      3.68 o
   5   6  14       62.52       55.94      4.14 o
   6   6  14       14.36       14.36      3.51 o
   7   6  14        0.89       -4.98      5.89 o
   8   6  14        0.07        2.00      7.29 o
   1   7  14      397.07      451.79      6.08 o
   2   7  14      349.43      354.12      5.51 o
   3   7  14       75.20       74.31      4.13 o
   4   7  14        8.26        2.02      3.12 o
   5   7  14        0.01       -2.75      2.75 o
   6   7  14        6.14        3.61      4.52 o
   7   7  14        8.95        8.91      7.00 o
   8   7  14       39.28       34.76      8.83 o
   0   8  14        0.81        3.47      3.58 o
   1   8  14       76.02       78.84      3.40 o
   2   8  14       50.16       63.78      3.53 o
   3   8  14      191.93      177.87      6.51 o
   4   8  14      202.89      237.75      6.68 o
   5   8  14        2.74       -3.29      3.29 o
   6   8  14       43.83       54.73      8.45 o
   7   8  14        5.97        6.35      6.78 o
   8   8  14        1.96       14.94     10.12 o
   1   9  14       42.08       58.66      3.14 o
   2   9  14       38.39       54.29      3.60 o
   3   9  14      143.85      138.90      8.13 o
   4   9  14       12.70       16.05      3.88 o
   5   9  14        3.09       -3.54      3.54 o
   6   9  14        4.70       -7.19      7.19 o
   7   9  14        6.87        5.53      6.85 o
   8   9  14        1.98       14.63      9.06 o
   0  10  14       25.30       35.03      7.19 o
   1  10  14        3.18       -0.15      3.32 o
   2  10  14       18.70       29.27      3.39 o
   3  10  14        8.81        5.54      3.37 o
   4  10  14        0.59        3.26      3.24 o
   5  10  14        0.10       -4.30      4.30 o
   6  10  14        2.33       -1.22      6.70 o
   7  10  14        0.03       -2.64      6.92 o
   1  11  14        6.07        5.48      3.11 o
   2  11  14        6.72        7.64      3.41 o
   3  11  14        2.01        1.22      3.34 o
   4  11  14        0.01        1.72      4.17 o
   5  11  14        7.38        8.76      5.38 o
   6  11  14        0.04        2.53      6.85 o
   7  11  14        3.94       -7.35     11.99 o
   0  12  14       77.63      111.22      9.71 o
   1  12  14       46.50       51.58      6.63 o
   2  12  14        5.06        3.32      3.57 o
   3  12  14       31.51       32.74      4.33 o
   4  12  14        1.37       -4.04      4.04 o
   5  12  14       26.21       37.09      7.99 o
   6  12  14        0.15       -0.67      6.85 o
   7  12  14        0.04       -9.59      9.59 o
   1  13  14       57.24       54.77      7.12 o
   2  13  14        2.03        1.50      3.75 o
   3  13  14        6.23       -1.47      5.77 o
   4  13  14        0.29        3.91      5.74 o
   5  13  14       15.91       18.09      6.26 o
   6  13  14        3.79       -4.67      7.46 o
   0  14  14       69.94       84.94      9.94 o
   1  14  14       13.99        1.92      5.91 o
   2  14  14        0.07       -1.74      4.27 o
   3  14  14        5.08        3.54      4.73 o
   4  14  14        0.09       -5.20      5.20 o
   5  14  14        0.16        0.18      8.75 o
   6  14  14        0.08       -6.99      6.99 o
   1  15  14        1.48        0.39      6.14 o
   2  15  14       27.13       27.63      7.12 o
   3  15  14        2.76        6.11      5.96 o
   4  15  14       34.51       38.31     15.59 o
   5  15  14        4.84       -6.70      6.98 o
   0  16  14       22.52       14.36     13.06 o
   1  16  14       27.62       51.87      8.26 o
   2  16  14       23.34       13.94      9.40 o
   3  16  14       59.18       60.82     11.23 o
   4  16  14       52.65       50.39     16.90 o
   5  16  14        0.17        1.45      7.67 o
   1  17  14       10.81        3.51      7.02 o
   2  17  14       14.28        7.78      9.60 o
   3  17  14        2.55       -3.43      9.33 o
   4  17  14        0.40        2.66     13.32 o
   0  18  14        0.02       -3.47      8.80 o
   1  18  14        0.49       -2.25      7.29 o
   2  18  14        2.48       21.85     13.86 o
   1  19  14       10.05       11.72     13.32 o
   1   1  15       73.96       53.46      2.32 o
   2   1  15      575.22      625.25      6.20 o
   3   1  15        2.29        1.61      1.58 o
   4   1  15       34.17       26.32      2.79 o
   5   1  15      169.39      131.74      4.85 o
   6   1  15       64.36       69.09      4.04 o
   7   1  15        0.00        2.01      4.11 o
   8   1  15        8.91        0.24      4.42 o
   9   1  15        0.73        4.11      5.18 o
   0   2  15      524.94      520.13      6.70 o
   1   2  15        3.07        0.73      1.20 o
   2   2  15      137.41      124.08      2.69 o
   3   2  15       26.24       28.10      2.30 o
   4   2  15      228.15      242.81      5.63 o
   5   2  15      127.19       95.30      4.37 o
   6   2  15        0.26       -0.97      2.73 o
   7   2  15       28.67       13.05      6.08 o
   8   2  15        5.11        0.12      4.45 o
   9   2  15        0.51       -4.76      4.76 o
   1   3  15       51.44       50.06      2.16 o
   2   3  15      238.81      241.56      3.89 o
   3   3  15      132.47      137.87      3.98 o
   4   3  15       21.46       21.71      3.66 o
   5   3  15       42.03       53.88      5.33 o
   6   3  15       44.06       33.04      3.50 o
   7   3  15        2.84       -4.04      4.04 o
   8   3  15        3.36        2.91      8.46 o
   9   3  15        1.17       17.21      6.85 o
   0   4  15     1325.97     1246.54     15.29 o
   1   4  15      462.61      439.66      6.03 o
   2   4  15        1.34        4.03      1.63 o
   3   4  15        2.57        2.33      1.67 o
   4   4  15        2.52       -2.07      2.07 o
   5   4  15        4.76        4.85      2.99 o
   6   4  15       34.65       24.63      3.61 o
   7   4  15       25.54       30.21      5.13 o
   8   4  15       15.56       31.46      5.56 o
   9   4  15        0.00       -8.53      8.53 o
   1   5  15       50.75       43.75      2.47 o
   2   5  15        8.03        6.50      1.86 o
   3   5  15      197.44      195.03      5.30 o
   4   5  15       11.09        4.01      2.40 o
   5   5  15      231.85      210.45      7.68 o
   6   5  15       67.35       76.03      4.75 o
   7   5  15       26.84       19.96      5.31 o
   8   5  15        5.82        9.19      6.14 o
   0   6  15      153.17      136.02      5.88 o
   1   6  15       33.77       43.26      2.23 o
   2   6  15       34.33       36.71      2.43 o
   3   6  15      166.95      157.89      5.18 o
   4   6  15       47.61       51.74      3.53 o
   5   6  15        0.08       -2.33      3.55 o
   6   6  15        6.32        6.78      4.66 o
   7   6  15        6.60        3.52      4.85 o
   8   6  15       11.90       22.86      6.85 o
   1   7  15      857.55      885.47      9.35 o
   2   7  15       61.03       69.31      3.01 o
   3   7  15      183.23      181.42      5.74 o
   4   7  15      139.29      125.46      5.45 o
   5   7  15        2.52       -4.03      4.45 o
   6   7  15       70.63       72.41      6.73 o
   7   7  15        1.09       -1.87      6.37 o
   8   7  15        2.11        9.35      7.89 o
   0   8  15      610.98      602.69     15.07 o
   1   8  15        5.65        4.03      2.14 o
   2   8  15       33.25       29.42      3.39 o
   3   8  15       95.93       90.69      6.44 o
   4   8  15        0.06        4.43      3.19 o
   5   8  15        8.44        4.63      3.73 o
   6   8  15        3.02       -5.55      5.55 o
   7   8  15        3.47       -0.25      6.78 o
   8   8  15        0.29       -5.84      7.26 o
   1   9  15      377.48      336.02      6.19 o
   2   9  15        5.78       -0.52      2.84 o
   3   9  15      105.02      123.90      5.50 o
   4   9  15        0.14       -0.64      3.17 o
   5   9  15        7.57        2.21      4.42 o
   6   9  15        0.49       -4.26      6.03 o
   7   9  15        0.38       -0.60      7.49 o
   8   9  15        8.85        1.68      7.74 o
   0  10  15      121.13      143.78      8.07 o
   1  10  15       70.62       64.11      4.84 o
   2  10  15       40.07       40.72      3.64 o
   3  10  15        8.10        7.57      3.44 o
   4  10  15      126.89      127.28      5.82 o
   5  10  15       27.42       29.01      7.26 o
   6  10  15        7.81       15.99      7.09 o
   7  10  15       15.29        9.55     15.99 o
   1  11  15       71.70       72.87      6.04 o
   2  11  15       98.75       90.33      4.57 o
   3  11  15       19.52       13.88      3.71 o
   4  11  15      253.14      201.92     10.23 o
   5  11  15        5.30       -3.17      6.03 o
   6  11  15        0.40       -1.97      8.79 o
   7  11  15        3.17        1.81      9.06 o
   0  12  15      576.04      553.67     26.11 o
   1  12  15       43.73       50.06      6.64 o
   2  12  15       14.34        5.83      3.79 o
   3  12  15        7.32        5.47      3.65 o
   4  12  15        0.01       -2.67      4.94 o
   5  12  15        7.06       12.23      9.59 o
   6  12  15        0.05       -7.18      7.18 o
   7  12  15        2.78       -1.23      8.07 o
   1  13  15       41.49       17.28      5.96 o
   2  13  15        0.61       -3.86      3.86 o
   3  13  15       83.17       80.66      6.50 o
   4  13  15       74.00       95.19     11.13 o
   5  13  15       23.89       14.05      7.40 o
   6  13  15        4.10      -10.87     12.26 o
   0  14  15        2.21        0.53     10.66 o
   1  14  15        7.60        6.04      6.01 o
   2  14  15        1.14       -2.39      4.29 o
   3  14  15       81.58      116.84      8.70 o
   4  14  15       10.53        0.36      9.84 o
   5  14  15        8.64       -5.93      6.92 o
   6  14  15        1.59       -0.67      8.07 o
   1  15  15        0.42       -6.19      6.19 o
   2  15  15       23.54       22.44      9.18 o
   3  15  15       63.38       87.90      8.40 o
   4  15  15       12.03       -3.08      8.51 o
   5  15  15        5.25       -2.24      8.79 o
   0  16  15       13.89        9.06     12.79 o
   1  16  15       16.73        2.59      6.66 o
   2  16  15       12.21       -3.46      9.04 o
   3  16  15       48.07       59.10     11.45 o
   4  16  15        0.89        3.21      6.45 o
   1  17  15        1.69       -6.71      6.71 o
   2  17  15        4.20        2.02      9.18 o
   3  17  15        6.12       -8.76      9.40 o
   4  17  15        1.01      -11.72     11.72 o
   0  18  15        0.00       -6.93     13.32 o
   1  18  15        2.16        1.10      8.80 o
   2  18  15        8.25       -0.53     12.79 o
   0   0  16     2307.95     2291.28     28.60 o
   1   0  16      183.20      227.23      4.34 o
   2   0  16      317.46      355.66      6.12 o
   3   0  16      478.37      429.54      9.98 o
   4   0  16      463.44      450.87     10.79 o
   5   0  16       49.67       83.44      6.02 o
   6   0  16       11.86        2.44      4.07 o
   7   0  16        1.29       -5.50      5.50 o
   8   0  16       40.62       41.35     23.45 o
   9   0  16        5.06        8.14      7.78 o
   1   1  16        0.83        1.08      1.10 o
   2   1  16      472.68      449.92      4.93 o
   3   1  16        8.16        3.20      1.67 o
   4   1  16      554.92      567.18      8.62 o
   5   1  16       23.55        8.25      2.97 o
   6   1  16       62.78       76.78      4.29 o
   7   1  16        0.00        1.12      4.14 o
   8   1  16        7.54        5.50      4.70 o
   9   1  16       10.99       10.92      5.47 o
   0   2  16      116.48      140.89      3.93 o
   1   2  16      296.20      286.65      4.02 o
   2   2  16       65.46       77.72      2.41 o
   3   2  16       34.65       33.83      2.94 o
   4   2  16       32.23       29.16      3.01 o
   5   2  16        0.05        0.10      2.78 o
   6   2  16        4.42        1.88      2.85 o
   7   2  16       19.54       19.58      4.68 o
   8   2  16       13.64       14.49      5.17 o
   9   2  16        2.16        1.87      5.15 o
   1   3  16       71.85       69.14      2.50 o
   2   3  16      558.22      615.82      6.69 o
   3   3  16      269.00      247.83      4.58 o
   4   3  16       11.74       10.56      2.79 o
   5   3  16      802.85      754.74     11.59 o
   6   3  16       10.92       12.18      3.09 o
   7   3  16        0.39       -3.70      3.70 o
   8   3  16        5.18       10.28      5.02 o
   0   4  16        7.20       23.14      3.08 o
   1   4  16      285.36      261.74      4.36 o
   2   4  16      963.21     1017.45     12.39 o
   3   4  16      360.15      354.38      8.06 o
   4   4  16      239.71      255.80      6.44 o
   5   4  16       94.29       87.17      4.69 o
   6   4  16        9.56       16.02      3.43 o
   7   4  16        0.09        8.36      4.44 o
   8   4  16       15.11       26.64      6.15 o
   1   5  16     1178.51     1186.96     17.58 o
   2   5  16       18.71       19.89      2.15 o
   3   5  16      110.27      100.18      5.65 o
   4   5  16      132.27      109.97      4.29 o
   5   5  16      166.00      188.46      6.30 o
   6   5  16        3.91       -3.52      4.30 o
   7   5  16        0.19        1.80      4.66 o
   8   5  16        2.55       14.50      6.45 o
   0   6  16       76.52       77.19      4.04 o
   1   6  16      351.35      338.38      5.27 o
   2   6  16        1.78        5.18      1.93 o
   3   6  16       24.76       32.42      3.37 o
   4   6  16        8.44       10.94      3.16 o
   5   6  16        5.47        7.15      3.43 o
   6   6  16        0.50        3.72      4.62 o
   7   6  16        0.78        2.49      4.98 o
   8   6  16        4.05       -2.41      6.26 o
   1   7  16       19.76       16.39      2.38 o
   2   7  16       40.79       43.32      2.67 o
   3   7  16      139.25      124.78      5.18 o
   4   7  16        7.55        7.01      3.31 o
   5   7  16        0.19       -2.65      3.39 o
   6   7  16       34.97       37.36      6.29 o
   7   7  16       25.84       27.53      7.67 o
   8   7  16        0.04       -5.79      7.99 o
   0   8  16      108.14      125.71     12.95 o
   1   8  16       29.53       29.58      2.78 o
   2   8  16       59.43       64.45      4.09 o
   3   8  16       99.47      117.03      5.31 o
   4   8  16      176.14      156.51      5.97 o
   5   8  16       56.90       42.83      4.83 o
   6   8  16        1.78       -0.26      5.96 o
   7   8  16       33.14       36.37      8.77 o
   8   8  16        0.09       11.38      8.07 o
   1   9  16       55.25       79.69      3.73 o
   2   9  16        0.09       -2.88      2.92 o
   3   9  16       35.26       39.87      4.09 o
   4   9  16       34.17       29.98      4.06 o
   5   9  16       37.83       32.31      5.67 o
   6   9  16        5.33       -0.76      6.37 o
   7   9  16        8.02        2.33      9.86 o
   0  10  16      850.92      835.08     56.49 o
   1  10  16       10.10        7.69      3.61 o
   2  10  16       51.03       36.84      4.00 o
   3  10  16       49.42       38.95      4.20 o
   4  10  16       28.87       27.21      4.08 o
   5  10  16        1.08       -4.17      5.96 o
   6  10  16        3.70        4.40      6.85 o
   7  10  16        2.15       -6.92      6.92 o
   1  11  16      141.85      115.91      7.09 o
   2  11  16       14.65       14.62      3.55 o
   3  11  16       21.19       23.83      4.20 o
   4  11  16       36.23       45.48      5.63 o
   5  11  16        4.21        0.03      6.09 o
   6  11  16        6.09       -6.92      6.92 o
   7  11  16        0.35       -6.39     10.66 o
   0  12  16      300.94      293.62     20.25 o
   1  12  16       39.02       38.49     22.38 o
   2  12  16        5.27       -1.20      3.42 o
   3  12  16       10.33        5.15      3.81 o
   4  12  16        0.31       -1.47      5.75 o
   5  12  16        1.26       -6.51      6.51 o
   6  12  16        2.47        0.84      7.67 o
   7  12  16        0.57       -2.13      9.59 o
   1  13  16        5.50        6.13      7.91 o
   2  13  16       62.45       57.54      8.17 o
   3  13  16        0.96        0.22      4.47 o
   4  13  16        0.06        4.58      5.42 o
   5  13  16        3.62       -3.03     14.12 o
   6  13  16        7.70        0.57      7.74 o
   0  14  16       11.74        3.73     11.19 o
   1  14  16       56.67       57.46      9.98 o
   2  14  16       25.65       26.03      9.02 o
   3  14  16       34.79       42.04      6.95 o
   4  14  16        0.00        2.11     10.05 o
   5  14  16        0.01       -6.66      6.99 o
   6  14  16        3.48       -0.53      9.06 o
   1  15  16        8.02       -0.10      6.35 o
   2  15  16        6.82        1.28      9.59 o
   3  15  16       63.48       80.23      8.25 o
   4  15  16       10.58        5.22      7.18 o
   5  15  16        7.74        4.80      9.06 o
   0  16  16        0.18       -9.59      9.59 o
   1  16  16        3.39       -4.85      6.56 o
   2  16  16        3.73       -5.60      9.02 o
   3  16  16       61.15       49.21     11.29 o
   4  16  16        1.62       -2.47      6.14 o
   1  17  16        2.35        0.43      7.10 o
   2  17  16       13.34       18.55     10.15 o
   3  17  16       36.28       36.77     14.92 o
   1   1  17      387.24      423.95      4.61 o
   2   1  17      250.52      254.54      3.61 o
   3   1  17        8.27        5.69      1.87 o
   4   1  17      743.44      687.38     10.63 o
   5   1  17       63.56       53.37      3.91 o
   6   1  17       20.41        6.04      3.02 o
   7   1  17        4.16       -0.51      4.53 o
   8   1  17        1.25       -0.76      6.08 o
   0   2  17      408.08      350.70      6.09 o
   1   2  17       16.99       17.92      1.85 o
   2   2  17      683.77      733.34      6.86 o
   3   2  17        2.38        0.84      1.84 o
   4   2  17       85.10       73.01      3.95 o
   5   2  17       30.43       27.42      3.61 o
   6   2  17       32.24       29.75      3.54 o
   7   2  17        5.65        7.41      4.42 o
   8   2  17        4.91        5.28      8.09 o
   1   3  17        3.01       -1.33      1.44 o
   2   3  17      232.66      219.51      3.94 o
   3   3  17       44.71       47.96      2.97 o
   4   3  17        3.21        1.18      3.10 o
   5   3  17      175.40      165.64      5.60 o
   6   3  17        2.17        7.69      3.14 o
   7   3  17        4.38       14.30      4.67 o
   8   3  17        0.40        0.35      4.89 o
   0   4  17      782.71      819.93     11.76 o
   1   4  17      113.25      110.80      3.42 o
   2   4  17        6.95        6.22      1.91 o
   3   4  17       13.58       10.83      2.37 o
   4   4  17       20.85        4.70      2.91 o
   5   4  17       16.83       20.51      3.59 o
   6   4  17        2.64       -2.81      4.49 o
   7   4  17        5.60        5.21      4.33 o
   8   4  17        0.72        2.55      4.90 o
   1   5  17       67.04       74.85      3.49 o
   2   5  17       28.33       29.65      2.42 o
   3   5  17       53.29       49.00      3.57 o
   4   5  17       88.78       69.65      4.37 o
   5   5  17      260.21      220.87      6.78 o
   6   5  17        0.29        4.16      5.93 o
   7   5  17        5.26       10.48      4.82 o
   8   5  17       24.08       28.00      7.02 o
   0   6  17        0.17        1.42      2.41 o
   1   6  17       54.60       55.43      3.50 o
   2   6  17      542.24      523.72      7.16 o
   3   6  17        0.64        0.43      2.72 o
   4   6  17      221.11      187.74      7.05 o
   5   6  17        5.71        2.30      3.64 o
   6   6  17       33.47       30.97      5.73 o
   7   6  17       21.85       25.83      7.97 o
   8   6  17        0.71        5.05     10.11 o
   1   7  17      292.27      261.37      5.92 o
   2   7  17       32.36       32.74      2.79 o
   3   7  17       14.50        4.57      3.13 o
   4   7  17      164.83      152.53      5.81 o
   5   7  17        4.18       -0.88      3.47 o
   6   7  17       54.21       62.61      6.59 o
   7   7  17        1.60       -5.10      6.37 o
   8   7  17        4.15        9.34      8.45 o
   0   8  17      211.04      209.80      9.60 o
   1   8  17       21.80       21.20      2.71 o
   2   8  17        1.72       -2.70      2.70 o
   3   8  17      101.26       86.46      4.87 o
   4   8  17        4.71        2.17      3.57 o
   5   8  17        0.85        2.30      4.36 o
   6   8  17        0.03       -3.51      4.36 o
   7   8  17        6.28        6.81      7.49 o
   8   8  17        0.75        7.61      8.38 o
   1   9  17       63.82       56.92      3.51 o
   2   9  17      232.79      223.41      6.57 o
   3   9  17      175.57      163.42      6.16 o
   4   9  17        0.19       -3.05      3.05 o
   5   9  17        0.35        5.29      4.85 o
   6   9  17       14.35       20.56      7.58 o
   7   9  17        1.32       -6.44      6.44 o
   0  10  17      165.49      201.24      9.44 o
   1  10  17        0.34       -3.29      3.29 o
   2  10  17       70.42       78.40      4.81 o
   3  10  17       40.95       28.67      4.07 o
   4  10  17        0.37        1.16      3.46 o
   5  10  17        0.22        3.37      6.09 o
   6  10  17       10.07       11.03      7.67 o
   7  10  17        3.85       -5.50      7.58 o
   1  11  17       81.32       58.99      6.14 o
   2  11  17        1.92       -2.24      3.25 o
   3  11  17       84.38       77.71      5.18 o
   4  11  17        2.11       -1.78      3.49 o
   5  11  17        0.06        0.08      6.78 o
   6  11  17        9.13        8.84     11.99 o
   7  11  17        0.02       -7.40      7.40 o
   0  12  17       84.55       60.75     13.86 o
   1  12  17       36.44       43.32     11.19 o
   2  12  17        0.01       -3.90      6.87 o
   3  12  17       47.71       49.43      4.87 o
   4  12  17       15.50        9.76      7.25 o
   5  12  17       14.66        6.18     11.72 o
   6  12  17        1.14       -2.47      7.05 o
   1  13  17       82.41       69.77     10.36 o
   2  13  17       11.57       -1.10      5.20 o
   3  13  17       60.72       55.12      7.83 o
   4  13  17        2.87        1.53      5.68 o
   5  13  17        0.02        1.66      7.73 o
   6  13  17        0.03       -9.52     14.39 o
   0  14  17       43.94       51.69     13.86 o
   1  14  17        0.09       -5.90      7.51 o
   2  14  17        5.01        1.39      8.04 o
   3  14  17        4.30       -1.48      5.32 o
   4  14  17       49.86       59.03      9.20 o
   5  14  17       12.48       -3.48      7.05 o
   1  15  17        0.71       -5.04      8.09 o
   2  15  17       32.13       30.43      9.98 o
   3  15  17       22.21       32.75     10.23 o
   4  15  17        3.78       -5.03     14.37 o
   5  15  17        0.30        1.07      8.53 o
   0  16  17        0.01       -3.20     11.72 o
   1  16  17        0.91        4.29      9.02 o
   2  16  17        3.99       -0.19      9.02 o
   3  16  17        4.25        7.01      9.94 o
   4  16  17        3.62       -4.80     12.26 o
   1  17  17       10.92        3.20      9.42 o
   2  17  17       18.07       21.32     10.55 o
   3  17  17        3.45        7.99     13.32 o
   0   0  18      117.97      128.59      6.59 o
   1   0  18       17.72       22.86      2.42 o
   2   0  18      331.41      343.90      6.31 o
   3   0  18        0.11       -0.65      3.05 o
   4   0  18        2.84       -2.03      4.37 o
   5   0  18       23.54       22.82      4.74 o
   6   0  18       17.92       -0.29      3.97 o
   7   0  18       24.93       24.18      7.00 o
   8   0  18        5.20        4.14      7.17 o
   1   1  18      218.93      225.03      3.47 o
   2   1  18       41.15       37.21      1.89 o
   3   1  18       54.37       77.57      3.69 o
   4   1  18       87.09       91.02      4.26 o
   5   1  18       55.14       61.44      4.14 o
   6   1  18       12.51       10.19      3.13 o
   7   1  18        1.09       -3.99      3.99 o
   8   1  18       10.96       11.85      5.08 o
   0   2  18       52.13       70.55      3.72 o
   1   2  18        4.46        4.49      1.37 o
   2   2  18       33.05       38.86      2.25 o
   3   2  18       15.61       12.87      2.95 o
   4   2  18        2.75       -0.13      2.52 o
   5   2  18      128.21       95.52      4.65 o
   6   2  18        0.93       -0.17      3.92 o
   7   2  18       23.55       19.22      5.08 o
   8   2  18        0.17        3.46      4.71 o
   1   3  18       48.34       44.68      2.22 o
   2   3  18       39.10       59.48      4.28 o
   3   3  18       47.59       47.67      3.08 o
   4   3  18      187.36      150.22      5.45 o
   5   3  18      121.82      122.70      5.17 o
   6   3  18       63.65       60.98      5.78 o
   7   3  18       24.75       27.61      5.25 o
   8   3  18        3.88       15.54      8.26 o
   0   4  18      148.20      190.56      5.57 o
   1   4  18      270.98      291.50      5.19 o
   2   4  18      247.69      260.50      5.18 o
   3   4  18       10.64        6.64      2.40 o
   4   4  18      198.44      185.17      6.14 o
   5   4  18       96.59       83.94      4.82 o
   6   4  18        2.95        4.75      4.36 o
   7   4  18        0.01        2.69      4.45 o
   8   4  18        0.21       -1.32      4.86 o
   1   5  18      240.25      260.85      6.24 o
   2   5  18      202.12      193.79      4.61 o
   3   5  18        5.77        0.53      2.62 o
   4   5  18        9.04        0.19      2.91 o
   5   5  18       32.62       47.77      4.23 o
   6   5  18       21.63       10.58      5.22 o
   7   5  18        9.85        4.65      7.50 o
   8   5  18       10.59       18.61      7.11 o
   0   6  18      459.02      405.21      8.25 o
   1   6  18      375.00      385.21      7.55 o
   2   6  18       23.50       28.67      2.86 o
   3   6  18       10.96       11.57      3.50 o
   4   6  18        1.07       -0.72      3.52 o
   5   6  18       34.09       42.61      4.21 o
   6   6  18       10.54        3.62      4.78 o
   7   6  18        4.99        8.80      7.60 o
   8   6  18        0.01       -1.27      6.52 o
   1   7  18      137.62      114.27      4.26 o
   2   7  18      640.76      607.69      8.68 o
   3   7  18      226.08      228.29      6.63 o
   4   7  18       78.68       78.82      6.00 o
   5   7  18        1.55       -3.57      3.57 o
   6   7  18       26.76       25.86      5.63 o
   7   7  18        0.08       -6.51      6.51 o
   8   7  18       22.93       20.76      9.06 o
   0   8  18       90.50       86.33      7.81 o
   1   8  18        1.89       -2.19      2.19 o
   2   8  18        9.96       11.81      3.39 o
   3   8  18       66.20       48.58      4.40 o
   4   8  18        2.99        7.97      4.00 o
   5   8  18        0.05       -2.25      4.22 o
   6   8  18        0.42       -5.44      5.44 o
   7   8  18       11.19       -0.79      8.53 o
   1   9  18      158.58      169.40      6.07 o
   2   9  18      109.83      121.97      8.47 o
   3   9  18        7.61        5.19      3.45 o
   4   9  18       77.44      101.80      5.47 o
   5   9  18       33.29       28.39      6.25 o
   6   9  18        7.76        3.33      6.85 o
   7   9  18        0.03        2.13      7.33 o
   0  10  18      144.02      177.11     11.19 o
   1  10  18       21.30       16.58      3.99 o
   2  10  18        5.50        4.49      3.24 o
   3  10  18       34.27       41.58      4.38 o
   4  10  18        8.71        2.81      3.64 o
   5  10  18        0.38       -2.75      6.29 o
   6  10  18        1.10       -8.53      8.53 o
   7  10  18        3.51       -8.79      8.79 o
   1  11  18        5.78       -0.16      4.43 o
   2  11  18       21.83       25.66      3.96 o
   3  11  18        6.75        2.34      3.82 o
   4  11  18        0.91        2.26      4.13 o
   5  11  18        2.21       -6.44      6.44 o
   6  11  18        4.09       -5.48      6.92 o
   7  11  18        2.83       -3.73      9.06 o
   0  12  18       27.69        6.93     10.66 o
   1  12  18        1.24       -2.89      2.89 o
   2  12  18        6.26       -0.12      4.77 o
   3  12  18       25.02       27.09      4.44 o
   4  12  18       13.91       14.28      5.90 o
   5  12  18       16.19        2.08      9.86 o
   6  12  18        0.03       -7.46      7.46 o
   1  13  18       19.49       10.92      8.29 o
   2  13  18        3.38       -5.14      5.14 o
   3  13  18       26.37        8.06      5.66 o
   4  13  18        2.41       -1.90      5.39 o
   5  13  18        0.36        2.47      7.40 o
   6  13  18        6.69        9.06     10.12 o
   0  14  18        7.53       -4.26     11.19 o
   1  14  18        1.53       -2.43      7.72 o
   2  14  18        9.89        3.23      8.42 o
   3  14  18        5.55       -2.87      5.73 o
   4  14  18        4.66       -0.55      5.84 o
   5  14  18        0.71       -4.95      7.47 o
   1  15  18        3.00       -7.72      7.72 o
   2  15  18        3.80       -6.36      8.53 o
   3  15  18        9.53       14.72      9.94 o
   4  15  18        9.69        4.90      6.54 o
   5  15  18        0.70        0.53      9.06 o
   0  16  18        1.95        1.60     12.79 o
   1  16  18        0.32       -8.42      8.42 o
   2  16  18        0.01       -8.64      8.64 o
   3  16  18        7.76       11.77      9.85 o
   4  16  18       71.46       93.25     18.12 o
   1  17  18        4.53       -6.57      9.09 o
   2  17  18        9.05       25.05     14.92 o
   3  17  18        5.53        6.39     13.32 o
   1   1  19        2.49       11.35      1.55 o
   2   1  19       41.58       40.14      1.98 o
   3   1  19       12.93        4.92      2.34 o
   4   1  19       11.81       25.50      3.28 o
   5   1  19        2.00       -0.23      2.87 o
   6   1  19        7.20       -1.75      3.93 o
   7   1  19        5.82        4.17      4.60 o
   8   1  19        1.35        5.31      6.23 o
   0   2  19       17.71       23.97      3.00 o
   1   2  19        0.10       -1.52      1.52 o
   2   2  19       64.98       81.29      2.75 o
   3   2  19        2.12       -1.86      2.26 o
   4   2  19       66.45       58.63      3.92 o
   5   2  19       16.80       14.26      3.24 o
   6   2  19        0.02       -3.89      3.89 o
   7   2  19        7.94        1.38      4.45 o
   8   2  19        6.95        3.00      6.10 o
   1   3  19      257.21      234.06      4.39 o
   2   3  19       12.88       11.41      2.52 o
   3   3  19       61.12       60.90      3.34 o
   4   3  19       27.80       19.76      4.22 o
   5   3  19        0.25        3.65      3.89 o
   6   3  19       61.96       65.78      5.91 o
   7   3  19        0.42        3.12      6.82 o
   8   3  19        0.00        4.24      7.00 o
   0   4  19      655.42      704.09     12.12 o
   1   4  19      174.49      171.90      4.35 o
   2   4  19      130.85      126.73      3.91 o
   3   4  19       37.92       32.62      3.09 o
   4   4  19      104.18      116.46      5.31 o
   5   4  19       27.86       22.76      3.75 o
   6   4  19       39.91       40.13      5.35 o
   7   4  19        0.82        5.25      5.54 o
   8   4  19        8.94        6.69      5.36 o
   1   5  19      308.27      281.11      5.42 o
   2   5  19      137.50      133.30      4.47 o
   3   5  19       47.20       26.97      3.38 o
   4   5  19      182.13      194.40      6.46 o
   5   5  19        9.65       16.90      3.62 o
   6   5  19        0.53       -1.19      7.25 o
   7   5  19        7.43       10.50      5.01 o
   8   5  19       20.50       21.54      7.35 o
   0   6  19       80.60       88.21      4.68 o
   1   6  19       43.88       44.22      4.85 o
   2   6  19       17.49       26.75      2.95 o
   3   6  19      214.37      201.80      6.27 o
   4   6  19       70.54       75.01      5.45 o
   5   6  19       20.64       23.01      3.83 o
   6   6  19       47.53       50.43     10.38 o
   7   6  19       15.30       20.50      6.07 o
   8   6  19       18.08       10.61      8.67 o
   1   7  19        4.24        4.93      2.52 o
   2   7  19      137.82      169.68      6.07 o
   3   7  19       41.11       32.06      4.40 o
   4   7  19        3.82        0.81      3.65 o
   5   7  19        2.40        6.63      4.66 o
   6   7  19        2.59        1.29      4.72 o
   7   7  19        4.53        9.01      7.58 o
   8   7  19        7.25       -1.07      9.59 o
   0   8  19      280.01      297.48     15.45 o
   1   8  19        0.20       -1.06      2.43 o
   2   8  19        0.80       -2.49      3.09 o
   3   8  19       32.36       40.74      4.26 o
   4   8  19       19.57       19.69      6.61 o
   5   8  19        1.63       -4.36      4.36 o
   6   8  19        3.50       -7.19      7.35 o
   7   8  19        0.31        3.17      8.79 o
   1   9  19      218.33      195.63      6.45 o
   2   9  19      176.11      197.53      7.02 o
   3   9  19       88.95       93.95      5.22 o
   4   9  19        0.02       -0.03      3.81 o
   5   9  19        0.60       -1.95      4.95 o
   6   9  19       15.65        5.58      7.26 o
   7   9  19        1.35       -4.08      8.53 o
   0  10  19      118.78      129.46      8.47 o
   1  10  19       74.67       88.09      7.00 o
   2  10  19        4.51        0.92      3.31 o
   3  10  19       19.98       41.32      4.49 o
   4  10  19       37.52       31.75      4.92 o
   5  10  19        4.79       -9.06      9.06 o
   6  10  19        3.70       -0.65      6.99 o
   7  10  19        0.90        4.29      9.06 o
   1  11  19        3.23       -2.27      4.47 o
   2  11  19        1.47        1.90      3.88 o
   3  11  19       17.90        8.36      4.25 o
   4  11  19       28.41       13.73      4.60 o
   5  11  19       15.40       13.39      7.67 o
   6  11  19        0.29       -6.72      6.72 o
   0  12  19       30.26       41.03     12.79 o
   1  12  19       12.29        6.91      7.66 o
   2  12  19        7.28       -1.15      5.63 o
   3  12  19        0.32       -1.38      3.77 o
   4  12  19        8.22        8.88      5.72 o
   5  12  19        0.71       -7.46      7.99 o
   6  12  19        0.09       -7.46      7.46 o
   1  13  19       59.11       55.35      9.80 o
   2  13  19        0.69       -4.53      4.53 o
   3  13  19       12.83       10.01      5.84 o
   4  13  19       21.99       10.16      6.22 o
   5  13  19        7.69        3.73      7.47 o
   6  13  19        1.57        2.66      9.59 o
   0  14  19       12.66        0.53     11.72 o
   1  14  19        0.17       -7.19      7.72 o
   2  14  19        2.43       -7.66      7.66 o
   3  14  19       13.73       15.35      6.63 o
   4  14  19       49.10       55.04      8.02 o
   5  14  19        0.87       -6.39      7.99 o
   1  15  19        1.86       -0.53      8.29 o
   2  15  19        8.75        8.89      9.02 o
   3  15  19       16.25       17.94      9.99 o
   4  15  19        1.25       -4.51      6.35 o
   0  16  19        1.24       -8.53     12.26 o
   1  16  19        0.88       -9.59      9.59 o
   2  16  19        0.67       -6.18      9.18 o
   3  16  19       11.40       31.44     13.86 o
   1  17  19        4.21       -1.25      9.78 o
   2  17  19       10.03        0.53     13.86 o
   0   0  20      160.89      159.30      7.54 o
   1   0  20       40.70       36.07      2.99 o
   2   0  20       33.80       47.67      2.94 o
   3   0  20       43.02       38.03      4.62 o
   4   0  20        0.37       -2.56      3.58 o
   5   0  20        1.33        6.20      6.49 o
   6   0  20        9.37        6.99      5.89 o
   7   0  20       10.38       12.98      7.00 o
   8   0  20       30.47       15.85      8.79 o
   1   1  20       67.07       82.81      2.87 o
   2   1  20        0.92        1.18      1.47 o
   3   1  20        0.90       -2.31      2.31 o
   4   1  20        0.01       -2.53      2.53 o
   5   1  20        1.60       -2.73      2.73 o
   6   1  20       16.12        7.89      4.29 o
   7   1  20        8.23        3.11      4.69 o
   8   1  20        3.17        0.99     10.08 o
   0   2  20        0.23       -0.44      2.48 o
   1   2  20        0.56        2.72      1.72 o
   2   2  20      102.72      108.42      2.90 o
   3   2  20       27.92       46.15      4.22 o
   4   2  20        3.30       12.64      3.05 o
   5   2  20        4.30        7.77      3.13 o
   6   2  20        0.14        1.90      4.21 o
   7   2  20        0.29        1.62      4.39 o
   8   2  20        9.82        4.42      5.21 o
   1   3  20       16.51       13.94      2.01 o
   2   3  20       41.31       54.24      2.68 o
   3   3  20        4.27        1.89      2.62 o
   4   3  20       42.53       42.96      3.83 o
   5   3  20       73.52       70.72      4.46 o
   6   3  20        2.56       10.28      4.60 o
   7   3  20       25.76       35.10      5.64 o
   8   3  20        2.73        1.67      5.11 o
   0   4  20       65.58       73.41      4.24 o
   1   4  20      350.26      388.18      6.32 o
   2   4  20       88.27       95.17      3.91 o
   3   4  20      195.26      179.55      5.70 o
   4   4  20      271.59      256.27      7.15 o
   5   4  20        6.31       14.34      3.38 o
   6   4  20       30.83       44.81      5.56 o
   7   4  20        1.19       -0.38      4.59 o
   8   4  20        4.53        2.59      5.38 o
   1   5  20      202.49      198.17      4.86 o
   2   5  20      203.29      213.47      5.42 o
   3   5  20       44.90       47.23      4.03 o
   4   5  20      190.22      175.61      6.27 o
   5   5  20       20.54       38.97      4.26 o
   6   5  20       51.50       50.69      7.08 o
   7   5  20       10.77       14.59      5.32 o
   8   5  20        8.33        1.65     15.99 o
   0   6  20     1449.25     1391.08     22.29 o
   1   6  20       12.24       13.00      3.15 o
   2   6  20       11.03        8.48      2.58 o
   3   6  20       11.76       20.84      5.77 o
   4   6  20       23.24       19.07      4.18 o
   5   6  20       37.78       28.02      5.45 o
   6   6  20       11.23       21.14      5.53 o
   7   6  20        0.91        6.94      5.32 o
   8   6  20        0.34        4.26     10.12 o
   1   7  20       44.74       38.96      3.32 o
   2   7  20      103.57       95.32      5.05 o
   3   7  20       18.17       18.66      3.80 o
   4   7  20       15.77       25.02      4.37 o
   5   7  20        0.22       -5.18      5.18 o
   6   7  20        0.47       -1.81      4.72 o
   7   7  20        3.36       -5.37      6.99 o
   0   8  20      174.13      189.60      7.74 o
   1   8  20       21.29       27.80      3.19 o
   2   8  20      124.38      126.43      5.76 o
   3   8  20        0.73       -0.22      3.23 o
   4   8  20        0.10        0.05      3.88 o
   5   8  20       57.34       53.72      6.68 o
   6   8  20        0.07       -1.56      5.05 o
   7   8  20        1.11        3.26      7.74 o
   1   9  20       57.60       57.54      5.38 o
   2   9  20       65.22       78.71      4.98 o
   3   9  20        0.04       -3.18      3.18 o
   4   9  20       27.83       38.07      5.07 o
   5   9  20        5.49       -0.47      4.98 o
   6   9  20        1.32       -2.16     15.45 o
   7   9  20        4.41        4.06     10.66 o
   0  10  20      226.20      215.40     10.15 o
   1  10  20        4.95       -0.88      3.69 o
   2  10  20        5.99        0.96      3.35 o
   3  10  20       29.24       12.68      3.90 o
   4  10  20       48.33       58.36      5.58 o
   5  10  20        0.09       -4.74      5.51 o
   6  10  20        6.19        4.88      9.86 o
   7  10  20        4.30        7.46     10.12 o
   1  11  20        6.74        1.36      4.62 o
   2  11  20        7.81        6.68      4.16 o
   3  11  20       35.92       44.81      4.75 o
   4  11  20        0.23       -1.09      4.84 o
   5  11  20        2.06       -6.51      6.51 o
   6  11  20        0.35       -4.51      7.40 o
   0  12  20        2.28        1.60     10.66 o
   1  12  20       20.31        0.73     13.86 o
   2  12  20        0.00       -4.54      4.54 o
   3  12  20        0.83        0.67      4.32 o
   4  12  20        6.74        1.47     11.72 o
   5  12  20        8.72       17.92      8.47 o
   6  12  20        2.32        6.93      9.59 o
   1  13  20       13.92        9.98      8.42 o
   2  13  20        2.90       -4.97      4.97 o
   3  13  20        0.01       -1.99      5.54 o
   4  13  20        8.24        0.94     10.66 o
   5  13  20        1.64      -10.12     10.12 o
   0  14  20        9.55        7.99     12.79 o
   1  14  20        2.35       -1.16      8.26 o
   2  14  20        0.09       -8.04      8.04 o
   3  14  20        9.39        5.86      6.09 o
   4  14  20        1.42       -6.57      6.57 o
   5  14  20        0.36       -5.86      9.06 o
   1  15  20        0.58       -8.09      8.09 o
   2  15  20        0.03       -7.94      7.94 o
   3  15  20       17.03       20.85     10.32 o
   4  15  20        7.36        5.86      9.59 o
   0  16  20        2.69       -3.73     13.32 o
   1  16  20        1.18       -6.95      8.64 o
   2  16  20        0.23       -9.02      9.02 o
   3  16  20        1.83        1.60     12.79 o
   1  17  20        6.78      -12.79     12.79 o
   2  17  20        0.65        6.93     13.86 o
   1   1  21       15.25       16.96      2.49 o
   2   1  21      118.23      116.69      3.04 o
   3   1  21      282.57      330.47      6.96 o
   4   1  21       19.77       27.15      3.46 o
   5   1  21      154.34      139.02      5.53 o
   6   1  21        7.76        9.34      4.42 o
   7   1  21        5.75        4.61      4.59 o
   8   1  21        0.92        0.06      7.54 o
   0   2  21      188.00      187.32      5.99 o
   1   2  21       22.39       37.86      2.84 o
   2   2  21       43.13       51.87      3.35 o
   3   2  21       79.23       89.08      4.32 o
   4   2  21      160.17      160.30      5.59 o
   5   2  21       14.29       20.48      3.47 o
   6   2  21       37.08       32.71      5.20 o
   7   2  21        2.32        2.30      4.65 o
   8   2  21       12.35       25.20      8.85 o
   1   3  21      647.75      612.94      7.10 o
   2   3  21       11.41       10.83      2.49 o
   3   3  21        2.39       -2.64      2.64 o
   4   3  21       42.87       21.73      3.50 o
   5   3  21       44.18       44.62      4.06 o
   6   3  21       67.46       57.56      5.95 o
   7   3  21        2.01        3.68      4.80 o
   8   3  21        0.35       -6.48      6.48 o
   0   4  21      208.54      185.32      6.46 o
   1   4  21      158.26      168.01      4.28 o
   2   4  21      108.98      123.93      4.62 o
   3   4  21        0.02       -2.22      3.46 o
   4   4  21       57.54       70.77      4.70 o
   5   4  21       27.39       39.56      4.08 o
   6   4  21       15.24       21.07      5.10 o
   7   4  21        3.20       -5.77      5.77 o
   8   4  21        6.27        7.77      8.84 o
   1   5  21        1.98        7.00      2.49 o
   2   5  21        0.01       -2.41      2.41 o
   3   5  21        0.15       -2.54      3.38 o
   4   5  21        2.92        6.72      3.82 o
   5   5  21      101.83       94.68      9.59 o
   6   5  21        0.24       -2.12      4.26 o
   7   5  21       18.19       29.50      5.85 o
   8   5  21        5.39        4.29      7.13 o
   0   6  21      123.45      165.48      7.39 o
   1   6  21      320.04      328.52      6.94 o
   2   6  21      231.27      228.59      5.87 o
   3   6  21      185.46      175.14      6.70 o
   4   6  21       15.95        9.71      4.00 o
   5   6  21       94.13      108.25     10.69 o
   6   6  21        5.09       10.46      5.38 o
   7   6  21       19.39       18.99      5.61 o
   1   7  21        2.48        3.42      2.66 o
   2   7  21      274.73      257.08      7.28 o
   3   7  21       87.26       89.41      5.18 o
   4   7  21      120.37      105.98      6.31 o
   5   7  21        4.52        3.42      4.95 o
   6   7  21       14.60       16.36      5.67 o
   7   7  21        0.85       -0.92      7.67 o
   0   8  21       11.42        6.16      5.83 o
   1   8  21        6.70        5.91      3.09 o
   2   8  21        0.00        0.12      3.38 o
   3   8  21       68.91       67.74      4.99 o
   4   8  21       33.94       38.02      5.10 o
   5   8  21        4.19        8.62      5.31 o
   6   8  21       25.77       29.74      6.41 o
   7   8  21        6.56       15.45      8.87 o
   1   9  21        7.77        9.35      4.05 o
   2   9  21       34.48       39.95      4.31 o
   3   9  21        2.79        0.50      3.42 o
   4   9  21        2.66       -3.81      4.46 o
   5   9  21        3.73        1.41      4.84 o
   6   9  21        0.12       -6.50     14.12 o
   7   9  21        6.36        3.20      9.59 o
   0  10  21      240.89      222.75     18.65 o
   1  10  21       39.16       43.05      5.01 o
   2  10  21        3.39       -0.47      3.95 o
   3  10  21       56.74       49.63      4.87 o
   4  10  21       37.51       29.43      7.06 o
   5  10  21        4.90        1.79      5.23 o
   6  10  21        1.84        0.53     11.46 o
   1  11  21       41.69       40.71      6.14 o
   2  11  21        4.60       -3.68      3.68 o
   3  11  21        1.51        0.28      3.77 o
   4  11  21        6.15        3.69      9.30 o
   5  11  21        0.93        0.10      8.26 o
   6  11  21        2.64       -6.31      9.06 o
   0  12  21        0.05       -3.73     10.66 o
   1  12  21        8.88        7.79      8.09 o
   2  12  21        2.93       -2.20      5.29 o
   3  12  21       13.30       15.00      4.82 o
   4  12  21        0.01       -6.44      6.44 o
   5  12  21        0.36        1.87      7.10 o
   6  12  21        0.01        5.86     10.12 o
   1  13  21        9.86       -6.62      7.72 o
   2  13  21        9.14       -1.78      8.06 o
   3  13  21       21.35       15.72      6.42 o
   4  13  21        0.76       -6.57      6.57 o
   5  13  21        0.14       -4.26      7.99 o
   0  14  21       13.88       -1.60     11.72 o
   1  14  21        0.00      -11.46     11.46 o
   2  14  21        0.26       -0.88      8.64 o
   3  14  21       36.89       39.59      7.49 o
   4  14  21        0.39       -6.24      7.10 o
   5  14  21        1.30       -7.99      7.99 o
   1  15  21       14.03        8.53     10.12 o
   2  15  21        8.83        3.36      9.33 o
   3  15  21       23.72       33.76     10.85 o
   4  15  21        8.06       -6.39      9.06 o
   0  16  21        0.45       -3.73     13.32 o
   1  16  21        0.00       -3.84      9.40 o
   2  16  21        2.48       11.19     13.86 o
   3  16  21        0.01        0.00     13.32 o
   0   0  22     1942.55     1944.15     32.78 o
   1   0  22      340.67      331.31      7.82 o
   2   0  22      100.51       76.53      5.48 o
   3   0  22        0.55        0.34      3.85 o
   4   0  22      332.43      308.09     18.98 o
   5   0  22      215.62      185.95      8.78 o
   6   0  22        5.99       -3.73      5.72 o
   7   0  22        0.32       12.07      7.00 o
   8   0  22       40.13       47.43     11.72 o
   1   1  22      191.14      150.40      3.82 o
   2   1  22       13.51       10.14      2.16 o
   3   1  22        2.64       -1.92      2.58 o
   4   1  22        0.14       -2.76      2.76 o
   5   1  22       15.60       21.71      4.53 o
   6   1  22        0.06        2.13      4.45 o
   7   1  22        0.45        1.86      4.76 o
   8   1  22        0.75        1.49      6.59 o
   0   2  22      313.29      272.36      8.98 o
   1   2  22       78.97       80.78      3.13 o
   2   2  22      166.88      161.59      5.44 o
   3   2  22       57.56       76.62      4.31 o
   4   2  22       13.94        0.94      3.04 o
   5   2  22        0.10       -1.43      2.92 o
   6   2  22        0.10        1.92      4.45 o
   7   2  22        3.00        1.60      4.64 o
   8   2  22        0.49       -3.28      6.21 o
   1   3  22        7.61       13.79      2.30 o
   2   3  22      347.27      328.05      6.28 o
   3   3  22      255.93      220.61      6.04 o
   4   3  22       18.60        4.93      3.12 o
   5   3  22      167.32      136.03      7.36 o
   6   3  22       32.90       23.28      5.22 o
   7   3  22        8.65       12.00      5.22 o
   8   3  22        3.75        5.70      6.96 o
   0   4  22       10.82       11.79      3.60 o
   1   4  22        0.99        1.66      2.27 o
   2   4  22       75.19      101.77      4.88 o
   3   4  22       17.13       20.59      4.27 o
   4   4  22        0.10       -2.81      2.81 o
   5   4  22       15.58       12.31      4.77 o
   6   4  22       11.05        3.68      4.52 o
   7   4  22       13.48        4.54      5.11 o
   8   4  22        1.52        0.08      6.66 o
   1   5  22      398.59      421.73      7.09 o
   2   5  22       54.14       55.55      4.45 o
   3   5  22      190.42      196.11      7.47 o
   4   5  22        1.27       -1.97      3.55 o
   5   5  22       15.54       15.39      5.45 o
   6   5  22       14.65       19.67      5.12 o
   7   5  22        1.74        0.37      4.80 o
   0   6  22       20.81       26.11      5.15 o
   1   6  22      282.74      301.76      6.16 o
   2   6  22        4.34       -0.54      2.73 o
   3   6  22        6.62       15.11      4.12 o
   4   6  22       17.39       16.79      4.23 o
   5   6  22        0.04        5.50      4.98 o
   6   6  22        0.21       -3.39      4.88 o
   7   6  22        5.03        7.89      5.85 o
   1   7  22        5.67        2.22      2.82 o
   2   7  22        5.12       14.35      3.66 o
   3   7  22        1.40       -3.53      3.53 o
   4   7  22       24.72       28.96      4.78 o
   5   7  22       22.28       15.86      5.49 o
   6   7  22        0.28        3.00      5.45 o
   7   7  22        7.95       11.50      6.95 o
   0   8  22        5.48       -2.71      3.80 o
   1   8  22        3.53        4.58      3.14 o
   2   8  22        5.55        3.51      3.53 o
   3   8  22       20.67       25.33      4.07 o
   4   8  22        2.10        4.32      4.21 o
   5   8  22       26.11       19.82      5.56 o
   6   8  22        9.24        9.51      5.86 o
   7   8  22        5.17       14.39     10.12 o
   1   9  22        1.54       -3.76      3.76 o
   2   9  22       46.93       50.27      5.41 o
   3   9  22       79.56       67.61      5.21 o
   4   9  22        9.46       17.87      4.74 o
   5   9  22       11.27       11.64      5.50 o
   6   9  22        2.36       -7.46      7.46 o
   7   9  22        2.00       -0.53      9.59 o
   0  10  22        0.95        4.80     10.12 o
   1  10  22       20.60       18.32      4.92 o
   2  10  22        1.18       -3.72      3.72 o
   3  10  22        8.54        0.87      3.78 o
   4  10  22        0.81       -0.62      4.84 o
   5  10  22        5.30        1.61      5.34 o
   6  10  22        3.21        0.43      8.79 o
   1  11  22        6.45       12.97      5.39 o
   2  11  22        1.27       -3.94      3.94 o
   3  11  22        0.62       -0.89      4.56 o
   4  11  22        0.08       -5.40      6.77 o
   5  11  22        0.90       -0.36      6.67 o
   6  11  22        2.53        6.93      9.59 o
   0  12  22       46.52        9.59     11.72 o
   1  12  22        3.68        0.58      8.04 o
   2  12  22        0.24       -5.56      5.56 o
   3  12  22        8.92       11.13      4.87 o
   4  12  22        1.42       -6.85      6.85 o
   5  12  22        1.35       -6.99      6.99 o
   1  13  22        6.71       -2.21     14.39 o
   2  13  22        1.37       -7.81      7.81 o
   3  13  22        0.10        1.04      6.23 o
   4  13  22        2.73       -4.22      7.46 o
   5  13  22        1.35       -7.46      7.46 o
   0  14  22       13.78        5.86     12.79 o
   1  14  22        8.35       -2.64      8.64 o
   2  14  22        3.89       -1.44      8.80 o
   3  14  22        2.98        5.60      9.47 o
   4  14  22        0.06       -2.13      8.53 o
   1  15  22        6.13        0.00      9.42 o
   2  15  22        0.37       -3.77     11.46 o
   3  15  22       34.64       30.91     13.86 o
   0  16  22        2.06      -13.32     13.32 o
   1  16  22        1.97      -12.80     18.38 o
   2  16  22        1.13        2.13     13.32 o
   1   1  23      218.45      198.48      4.78 o
   2   1  23       45.86       35.89      2.76 o
   3   1  23       10.53       13.26      3.22 o
   4   1  23      100.28      118.47      7.47 o
   5   1  23       29.16       40.23      5.32 o
   6   1  23       10.38       13.92      4.86 o
   7   1  23        0.02       -4.43      4.52 o
   8   1  23        1.53       -6.21      6.21 o
   0   2  23      341.94      358.73      8.45 o
   1   2  23       44.22       48.39      2.89 o
   2   2  23      187.00      228.04      5.16 o
   3   2  23       24.13       18.31      3.32 o
   4   2  23        1.73       -2.75      2.75 o
   5   2  23       52.65       55.99      5.78 o
   6   2  23       10.05       13.97      4.89 o
   7   2  23        3.27       -0.74      5.85 o
   8   2  23        1.12       -5.99      5.99 o
   1   3  23      254.81      232.19      4.77 o
   2   3  23      521.52      537.85      8.06 o
   3   3  23       71.56       59.72      4.66 o
   4   3  23       11.78        9.81      3.23 o
   5   3  23        0.01        2.45      4.28 o
   6   3  23       15.52       10.10      4.86 o
   7   3  23        3.48        0.26      4.75 o
   0   4  23      159.58      181.22      6.62 o
   1   4  23      245.12      230.72      4.87 o
   2   4  23      152.90      153.43      4.99 o
   3   4  23        9.33       -2.13      4.26 o
   4   4  23        0.59       -0.29      2.94 o
   5   4  23        0.57        7.09      4.55 o
   6   4  23       12.16       14.97      5.03 o
   7   4  23        0.57       -0.72      5.00 o
   1   5  23      158.39      131.29      4.36 o
   2   5  23       16.34       18.55      3.85 o
   3   5  23      164.66      155.11      7.11 o
   4   5  23       18.11       15.46      4.25 o
   5   5  23       54.73       50.16      8.85 o
   6   5  23        3.48        5.25      4.72 o
   7   5  23        1.09        1.67      5.85 o
   0   6  23      689.28      623.91     26.02 o
   1   6  23      213.31      204.27      5.92 o
   2   6  23        0.10       -2.28      2.71 o
   3   6  23      182.38      175.70      7.39 o
   4   6  23       39.57       33.06      4.92 o
   5   6  23       69.85       66.30      6.85 o
   6   6  23        8.77        0.88      5.38 o
   7   6  23       32.27       45.24      6.50 o
   1   7  23       44.38       25.68      4.57 o
   2   7  23      282.24      309.33      7.99 o
   3   7  23       75.55       56.73      5.37 o
   4   7  23        1.41       -1.01      3.78 o
   5   7  23        0.02       -0.59      4.85 o
   6   7  23        1.92       -5.20      5.20 o
   7   7  23       19.28       26.64      7.91 o
   0   8  23       62.45       61.02      7.60 o
   1   8  23        0.09       -3.08      3.08 o
   2   8  23        0.34        1.91      3.51 o
   3   8  23       15.44        8.17      4.14 o
   4   8  23        0.10       -3.93      3.93 o
   5   8  23        1.94        0.92      5.02 o
   6   8  23        4.60        5.89      7.03 o
   7   8  23        3.58       -9.59      9.59 o
   1   9  23        1.77        1.61      4.04 o
   2   9  23        3.78        1.27      4.02 o
   3   9  23        0.52        0.00      4.23 o
   4   9  23       24.78       23.16      5.97 o
   5   9  23        1.71        1.53      5.37 o
   6   9  23        2.39       -3.31      7.33 o
   0  10  23      178.68      173.19     17.59 o
   1  10  23        1.73       -2.01      5.92 o
   2  10  23       18.94        6.85      4.31 o
   3  10  23        4.02        2.19      4.39 o
   4  10  23       18.41       14.00      5.67 o
   5  10  23        3.49       -3.19      5.34 o
   6  10  23        0.51       -2.66      9.59 o
   1  11  23        0.98       -1.87      4.97 o
   2  11  23        1.29        0.45      4.30 o
   3  11  23        2.19        3.45      4.55 o
   4  11  23        0.30       -5.05      5.05 o
   5  11  23        0.72       -8.77     14.65 o
   6  11  23        0.95       -0.53      9.59 o
   0  12  23        4.08       -2.66     11.72 o
   1  12  23        7.61       -4.11      8.79 o
   2  12  23        0.03       -6.46      6.46 o
   3  12  23        0.31       -4.37      4.37 o
   4  12  23       14.29       10.72      7.74 o
   5  12  23       14.25       23.45     10.66 o
   1  13  23        0.82       -2.13      8.79 o
   2  13  23        2.15       -8.19      8.19 o
   3  13  23        6.20        4.81      5.03 o
   4  13  23        0.58       -7.40      7.58 o
   5  13  23        3.03       10.12     10.12 o
   0  14  23        5.77       11.72     12.79 o
   1  14  23        0.02       -5.28      8.85 o
   2  14  23        1.93       -5.83      9.18 o
   3  14  23       23.74       15.55      9.85 o
   4  14  23        7.07       -8.53      8.53 o
   1  15  23        2.05       -8.64      8.64 o
   2  15  23        0.01      -10.92     10.92 o
   3  15  23        0.01      -12.26     12.26 o
   0  16  23        2.88      -12.79     13.32 o
   1  16  23        5.81        6.93     14.39 o
   2  16  23        0.02      -12.26     12.26 o
   0   0  24      374.35      331.42     20.78 o
   1   0  24      222.00      197.21      8.00 o
   2   0  24       72.40       83.31      6.46 o
   3   0  24      362.17      358.80     10.83 o
   4   0  24        9.16        2.86      4.38 o
   5   0  24       35.59       56.07      8.06 o
   6   0  24        3.82        5.49      6.60 o
   7   0  24       14.82       20.78     11.99 o
   1   1  24      699.51      749.67      8.90 o
   2   1  24       10.78        5.87      2.63 o
   3   1  24       97.73      104.74      4.97 o
   4   1  24       77.90       62.62      4.45 o
   5   1  24        6.03        5.14      4.92 o
   6   1  24        5.87       -2.02      4.30 o
   7   1  24        7.91        1.37      4.98 o
   0   2  24        1.55        3.78      3.33 o
   1   2  24       33.07       33.86      2.84 o
   2   2  24      172.43      167.88      5.14 o
   3   2  24       12.12        9.69      3.19 o
   4   2  24        2.64        2.95      3.10 o
   5   2  24        2.68       -0.16      4.25 o
   6   2  24        1.81       -1.85      4.41 o
   7   2  24        0.46        9.15      5.28 o
   1   3  24      174.78      164.61      4.29 o
   2   3  24       41.06       33.81      3.25 o
   3   3  24       94.53      126.04      5.87 o
   4   3  24       11.47       12.02      3.33 o
   5   3  24       21.96       25.97      4.98 o
   6   3  24       15.64       18.58      5.18 o
   7   3  24        0.53       -1.10      5.69 o
   0   4  24      129.89      129.40      6.15 o
   1   4  24      298.49      327.00      5.59 o
   2   4  24       75.16       83.51      4.06 o
   3   4  24      124.25      116.46      5.77 o
   4   4  24       12.65        6.95      3.77 o
   5   4  24       22.43       29.05      5.28 o
   6   4  24        0.13       -1.15      4.41 o
   7   4  24        2.68       -0.24      6.23 o
   1   5  24        9.52        8.11      2.85 o
   2   5  24       14.90       14.20      3.19 o
   3   5  24        2.96        9.00      4.18 o
   4   5  24        6.08        6.12      4.18 o
   5   5  24        2.40       -4.28      4.28 o
   6   5  24       15.55       19.75      5.53 o
   7   5  24       10.06        5.24      6.06 o
   0   6  24       53.52       33.91      5.17 o
   1   6  24        2.23        2.32      2.92 o
   2   6  24       69.29       80.20      4.41 o
   3   6  24        7.87       -3.63      3.63 o
   4   6  24        5.46       12.00      4.40 o
   5   6  24        0.17        3.56      5.06 o
   6   6  24        0.47        3.46      5.08 o
   7   6  24        0.99       -3.96      6.21 o
   1   7  24        0.93       -2.99      2.99 o
   2   7  24        7.20        8.40      3.64 o
   3   7  24        0.16        0.83      4.77 o
   4   7  24       38.08       28.23      5.00 o
   5   7  24        2.06       -5.06      5.06 o
   6   7  24       15.35       14.21      6.38 o
   7   7  24        3.24        4.53      7.16 o
   0   8  24        5.25        1.18      4.26 o
   1   8  24       11.93       11.50      4.50 o
   2   8  24       89.26       91.54      6.31 o
   3   8  24        1.30       -2.11      4.00 o
   4   8  24        0.76        0.27      5.13 o
   5   8  24        0.67       -1.33      5.14 o
   6   8  24        0.01       -4.30      9.91 o
   1   9  24       97.66      113.01      6.71 o
   2   9  24       16.92       16.08      5.46 o
   3   9  24        0.10       -2.60      4.27 o
   4   9  24        2.91        2.82      5.25 o
   5   9  24        4.44       -2.14      5.49 o
   6   9  24        1.34       -4.46      7.67 o
   0  10  24        0.01       -2.13     10.66 o
   1  10  24        4.18       -3.71      4.69 o
   2  10  24        1.90        0.06      4.28 o
   3  10  24        1.61        5.23      5.05 o
   4  10  24       19.06       14.08      5.73 o
   5  10  24        2.37       -1.66      5.56 o
   6  10  24        0.54       -6.39      9.06 o
   1  11  24        1.28       -3.02      7.89 o
   2  11  24        0.38       -4.10      4.10 o
   3  11  24        0.00       -5.84      9.55 o
   4  11  24       10.54       -3.41     10.60 o
   5  11  24        3.51       -7.10      7.10 o
   0  12  24        4.64       -8.53     11.19 o
   1  12  24        3.28       -1.01      8.47 o
   2  12  24        0.23       -4.03      4.03 o
   3  12  24        5.74        4.67      5.50 o
   4  12  24        1.32       -2.06      7.55 o
   5  12  24        0.16        0.00      9.59 o
   1  13  24       13.65       -8.09      8.09 o
   2  13  24        4.78        1.90      8.71 o
   3  13  24        0.34       -5.10      5.40 o
   4  13  24        0.92       -1.07      9.06 o
   0  14  24       11.24        1.07     12.26 o
   1  14  24       18.84       15.19      9.80 o
   2  14  24        3.89       -9.09      9.09 o
   4  14  24        0.58       -7.46      9.06 o
   1  15  24        6.65       -7.20      9.18 o
   2  15  24        6.42       -5.33     12.79 o
   1   1  25       42.47       57.17      3.37 o
   2   1  25       30.19       35.17      3.39 o
   3   1  25        1.38        1.81      3.04 o
   4   1  25       71.20       72.77      4.69 o
   5   1  25       12.11        5.16      4.55 o
   6   1  25        4.47        8.09      4.80 o
   7   1  25        0.01       -3.08      5.61 o
   0   2  25      287.74      297.53      8.04 o
   1   2  25       61.77       67.95      3.54 o
   2   2  25        5.01       -1.52      2.58 o
   3   2  25       47.69       43.18      4.02 o
   4   2  25       22.65       16.53      3.58 o
   5   2  25        2.00       -0.99      4.32 o
   6   2  25        1.25        2.28      5.20 o
   7   2  25        4.55        7.80      5.47 o
   1   3  25        0.02        4.24      2.47 o
   2   3  25       41.89       42.76      3.86 o
   3   3  25      100.06      118.30      5.94 o
   4   3  25        0.24       -0.06      3.01 o
   5   3  25        0.02        4.10      4.39 o
   6   3  25        5.23        3.51      4.80 o
   7   3  25        8.58        3.65      8.10 o
   0   4  25        0.31        7.88      3.67 o
   1   4  25       11.66       14.05      2.73 o
   2   4  25       57.10       73.76      4.35 o
   3   4  25       52.17       55.08      4.80 o
   4   4  25       20.36       16.31      4.14 o
   5   4  25        2.71        4.11      4.42 o
   6   4  25        0.42       -4.67      4.67 o
   7   4  25        1.29       -3.82      6.59 o
   1   5  25        2.82        3.48      2.99 o
   2   5  25       44.58       32.73      3.77 o
   3   5  25       39.05       35.79      4.41 o
   4   5  25       52.21       48.20      5.62 o
   5   5  25       33.52       37.76      5.69 o
   6   5  25       10.52        9.48      5.08 o
   7   5  25       11.23       15.07      7.34 o
   0   6  25      184.31      215.54      8.84 o
   1   6  25      119.59      132.65      5.41 o
   2   6  25      128.25      149.24      5.49 o
   3   6  25        5.39       -0.67      3.81 o
   4   6  25        6.59        7.55      4.21 o
   5   6  25        9.24        6.67      4.93 o
   6   6  25        0.14        9.71      5.32 o
   7   6  25        4.36        7.07      6.96 o
   1   7  25      229.11      222.65      6.93 o
   2   7  25       91.03       65.80      5.81 o
   3   7  25        1.49       -2.59      5.54 o
   4   7  25        2.93       -4.59      4.59 o
   5   7  25        0.19       -6.06      6.06 o
   6   7  25       28.62       37.32      6.40 o
   0   8  25        6.58        8.81      4.71 o
   1   8  25       17.77        7.22      4.22 o
   2   8  25       27.99       15.35      5.36 o
   3   8  25       55.69       70.96      8.72 o
   4   8  25        6.87       -4.36      4.84 o
   5   8  25        1.45        1.28      5.49 o
   6   8  25        5.85       14.30      6.63 o
   1   9  25        0.39       -4.61      4.61 o
   2   9  25       10.26       11.02      4.60 o
   3   9  25        0.29       -0.80      4.95 o
   4   9  25        7.39        1.60      6.16 o
   5   9  25       11.18        5.95      7.18 o
   6   9  25       11.59       20.78     10.66 o
   0  10  25        6.53        9.06     11.72 o
   1  10  25        6.65       -4.14      4.14 o
   2  10  25       22.83       16.23      4.88 o
   3  10  25       17.44        9.84      6.98 o
   4  10  25        1.25        1.04      6.91 o
   5  10  25        1.30        3.79      5.85 o
   6  10  25        6.84       18.65     11.19 o
   1  11  25        1.86       -4.14      8.09 o
   2  11  25        0.92       -4.23      4.23 o
   3  11  25        1.47       -0.24      4.99 o
   4  11  25        0.59       -2.32      5.63 o
   5  11  25        4.92        0.00      9.06 o
   0  12  25        3.00       -3.73     11.72 o
   1  12  25        3.65       -8.29      8.29 o
   2  12  25        1.00       -2.08      6.65 o
   3  12  25        0.75       -5.17      5.17 o
   4  12  25        4.05        4.94      6.19 o
   5  12  25        1.82       -8.53      8.53 o
   1  13  25        4.11       -8.19      8.19 o
   2  13  25        4.60        0.99      9.33 o
   3  13  25        7.21       -1.38      6.73 o
   4  13  25        0.87       -7.99      7.99 o
   0  14  25        0.07      -12.26     12.26 o
   1  14  25        0.56      -10.04     11.72 o
   2  14  25        4.40        2.66      9.71 o
   1  15  25        4.09       -3.71     10.66 o
   2  15  25        8.13       -6.39     13.86 o
   0   0  26      272.81      290.96     11.29 o
   1   0  26        3.28        5.89      3.64 o
   2   0  26       62.80       83.40      6.56 o
   3   0  26        2.99        0.16      4.33 o
   4   0  26      101.72       82.46      7.05 o
   5   0  26       23.99       25.20      7.55 o
   6   0  26        1.40        1.34      6.90 o
   7   0  26        0.46       -2.13      9.06 o
   1   1  26       82.56       87.20      3.81 o
   2   1  26      236.92      231.70      5.90 o
   3   1  26        1.05       -2.97      2.97 o
   4   1  26       12.99        7.69      3.36 o
   5   1  26        5.43       11.99      4.81 o
   6   1  26        0.00        1.32      4.76 o
   7   1  26        4.85        5.36      6.75 o
   0   2  26       15.92       15.49      3.91 o
   1   2  26        5.97        6.67      2.57 o
   2   2  26       43.24       44.00      3.57 o
   3   2  26       39.16       41.50      4.57 o
   4   2  26       41.42       49.33      4.32 o
   5   2  26        1.38       -4.18      4.29 o
   6   2  26        4.60        8.00      5.12 o
   7   2  26        0.53       -3.23     13.86 o
   1   3  26       25.76       20.36      3.19 o
   2   3  26       16.91       10.74      3.22 o
   3   3  26       40.37       58.85      4.96 o
   4   3  26       34.48       44.31      4.33 o
   5   3  26        0.11        2.69      4.60 o
   6   3  26        1.20        1.38      4.95 o
   7   3  26        3.07       -4.04      6.37 o
   0   4  26      678.75      712.55     12.83 o
   1   4  26       22.89       23.85      3.33 o
   2   4  26      122.52      140.41      5.53 o
   3   4  26        0.54        3.07      3.60 o
   4   4  26        5.59        9.08      3.91 o
   5   4  26        0.35        5.28      4.63 o
   6   4  26        1.88        7.40      5.32 o
   7   4  26        3.42       -6.21      6.21 o
   1   5  26      115.72      137.19      5.07 o
   2   5  26       12.99       19.26      3.85 o
   3   5  26        0.07        1.17      3.57 o
   4   5  26        0.11        5.50      5.56 o
   5   5  26        0.51        0.53      4.63 o
   6   5  26       12.03       28.14      8.00 o
   7   5  26        0.13       -2.51      6.59 o
   0   6  26      104.23      132.16      7.68 o
   1   6  26       20.97       15.47      3.50 o
   2   6  26        0.98        6.87      4.78 o
   3   6  26       15.83        8.84      4.40 o
   4   6  26        0.31       -0.88      4.18 o
   5   6  26        0.92       -4.18      4.55 o
   6   6  26        0.11        1.30      5.35 o
   1   7  26       31.97       35.75      4.24 o
   2   7  26        0.03       -3.84      3.84 o
   3   7  26       32.62       28.22      5.06 o
   4   7  26       26.68       28.25      7.16 o
   5   7  26        0.90        1.79      5.47 o
   6   7  26        2.74       -0.59      5.69 o
   0   8  26      119.27       96.15      9.85 o
   1   8  26        0.49       -0.78      4.20 o
   2   8  26       20.55       18.06      5.03 o
   3   8  26       14.24       14.96      5.59 o
   4   8  26        0.36       -0.07      5.05 o
   5   8  26        2.47       -4.21      5.63 o
   6   8  26        5.21       14.19      7.13 o
   1   9  26       10.08       12.32      4.80 o
   2   9  26        0.81       -3.99      3.99 o
   3   9  26        0.01       -1.32      5.09 o
   4   9  26        0.53       -0.74      5.31 o
   5   9  26        0.14       -4.52      5.67 o
   6   9  26        2.17        3.05      6.96 o
   0  10  26       44.25       60.22     14.92 o
   1  10  26       36.64       22.87      5.22 o
   2  10  26        0.48       -3.59      4.39 o
   3  10  26       27.54       17.91      6.36 o
   4  10  26        4.65       11.51      5.98 o
   5  10  26        0.04       -1.87      6.03 o
   1  11  26        3.75       -8.09      8.09 o
   2  11  26        0.19       -0.33      5.77 o
   3  11  26        6.63        5.83      5.77 o
   4  11  26        0.00       -2.59      8.93 o
   5  11  26        0.28       -6.93      8.53 o
   0  12  26        0.16       -5.33     12.79 o
   1  12  26        0.00       -8.09      8.09 o
   2  12  26        0.14       -5.44      6.04 o
   3  12  26        3.40        6.07      6.01 o
   4  12  26        0.64        0.47      6.37 o
   1  13  26        0.22       -0.55      9.40 o
   2  13  26       45.53       32.45     10.69 o
   3  13  26        5.29        7.29      8.47 o
   4  13  26        8.03        1.07     10.12 o
   0  14  26       12.44        7.46     14.39 o
   1  14  26        4.21       -8.29      9.78 o
   2  14  26        0.96       -8.71      8.71 o
   1  15  26        0.02      -12.79     12.79 o
   1   1  27        1.89        3.14      2.75 o
   2   1  27        2.47        0.30      2.63 o
   3   1  27       26.53       22.53      3.69 o
   4   1  27        0.36       -1.42      3.30 o
   5   1  27        4.38        2.88      4.69 o
   6   1  27        0.39        0.40      5.15 o
   7   1  27        1.89       -8.79      8.79 o
   0   2  27      129.32      142.81      6.52 o
   1   2  27      172.33      200.59      5.60 o
   2   2  27       55.96       47.37      3.91 o
   3   2  27       43.71       41.53      4.65 o
   4   2  27        2.79        0.22      3.26 o
   5   2  27        3.81       -4.26      4.42 o
   6   2  27        4.36        2.64      5.00 o
   7   2  27        0.24       -6.37      6.37 o
   1   3  27        6.35       16.74      3.15 o
   2   3  27       68.23       60.92      4.26 o
   3   3  27       26.09       20.72      4.27 o
   4   3  27        4.22        4.15      4.20 o
   5   3  27        4.28        2.62      4.73 o
   6   3  27        0.04       -1.43      4.92 o
   7   3  27        1.87        0.07     12.26 o
   0   4  27      252.89      264.47      8.36 o
   1   4  27       15.36        9.26      3.10 o
   2   4  27       40.07       51.17      4.76 o
   3   4  27        8.17        6.05      3.82 o
   4   4  27       54.77       65.02      5.50 o
   5   4  27        0.00        5.37      4.85 o
   6   4  27       19.07       18.83      5.67 o
   7   4  27        1.49       -0.59      7.13 o
   1   5  27      203.64      175.52      5.66 o
   2   5  27      103.19      127.56      6.20 o
   3   5  27       65.14       69.30      5.45 o
   4   5  27       57.29       56.96      6.07 o
   5   5  27        0.07        1.82      4.77 o
   6   5  27        3.82        4.96      5.21 o
   0   6  27      252.12      281.49      9.54 o
   1   6  27        5.08        6.13      3.38 o
   2   6  27       25.90       20.12      5.59 o
   3   6  27        0.15        5.76      4.42 o
   4   6  27        0.24        3.08      5.08 o
   5   6  27        1.71        2.87      5.38 o
   6   6  27        0.62        4.28      6.00 o
   1   7  27       84.29       91.47      5.47 o
   2   7  27        0.06       -4.45      4.45 o
   3   7  27        0.66       -3.10      4.95 o
   4   7  27        5.45        4.15      5.47 o
   5   7  27        2.59        5.54      7.92 o
   6   7  27       13.37       12.52      7.54 o
   0   8  27       37.62       48.96      8.15 o
   1   8  27       69.61       74.58      6.36 o
   2   8  27        0.02        0.22      6.23 o
   3   8  27        2.36        4.52      5.31 o
   4   8  27        4.99       -0.08      5.20 o
   5   8  27        2.20       -5.65      5.65 o
   6   8  27       13.45       15.17     11.19 o
   1   9  27       10.90       13.77      4.96 o
   2   9  27       19.29       17.59      5.67 o
   3   9  27        9.65       12.31      5.63 o
   4   9  27        2.96        0.38      5.34 o
   5   9  27        4.66        2.13      6.03 o
   0  10  27        0.13       -5.86     11.19 o
   1  10  27        3.23       -1.89      4.78 o
   2  10  27        1.69       -3.43      4.54 o
   3  10  27        0.01       -4.33      8.81 o
   4  10  27        7.65       -0.65      5.76 o
   5  10  27        2.99       -6.41      6.41 o
   1  11  27        0.76       -8.26      8.26 o
   2  11  27       26.89       31.92      8.46 o
   3  11  27        1.09        0.88      5.67 o
   4  11  27        0.00       -5.70      5.70 o
   5  11  27        0.28       -8.53      8.53 o
   0  12  27        3.87        2.13     13.32 o
   1  12  27        0.00       -8.85      8.85 o
   2  12  27        1.42       -3.42      8.22 o
   3  12  27        2.27       -4.00      5.99 o
   4  12  27        0.01       -6.11      8.79 o
   1  13  27        0.11       -8.64      8.64 o
   2  13  27        5.57      -13.06     13.06 o
   3  13  27        0.12       15.45     10.12 o
   0  14  27        4.09      -13.86     13.86 o
   1  14  27        0.03       -9.23      9.23 o
   2  14  27        6.83       -2.13     13.86 o
   0   0  28       15.23        6.06      5.38 o
   1   0  28      335.93      338.75     13.78 o
   2   0  28       14.65        8.62      4.68 o
   3   0  28      150.12      126.31      8.12 o
   4   0  28        0.27        3.56      5.02 o
   5   0  28        0.15       -1.60      6.39 o
   6   0  28        0.25       -6.97     13.32 o
   7   0  28       17.14        0.53     10.12 o
   1   1  28       40.99       51.26      4.09 o
   2   1  28        2.15        1.42      2.99 o
   3   1  28        0.32       -3.41      3.41 o
   4   1  28       13.94       14.90      3.80 o
   5   1  28        3.58        3.14      4.84 o
   6   1  28        0.03       -6.85      6.85 o
   7   1  28        0.43        3.46      6.78 o
   0   2  28       10.71        4.62      3.83 o
   1   2  28       58.88       55.29      3.95 o
   2   2  28        0.15       -1.19      2.97 o
   3   2  28       44.44       49.66      4.94 o
   4   2  28       26.31       23.99      4.53 o
   5   2  28        0.89        1.26      4.62 o
   6   2  28        6.44        4.05      5.15 o
   1   3  28      136.68      137.48      5.11 o
   2   3  28       12.88        8.78      3.61 o
   3   3  28        1.73       -1.08      3.70 o
   4   3  28        2.09        6.89      4.02 o
   5   3  28       10.10       13.01      5.16 o
   6   3  28        1.71        1.58     10.00 o
   0   4  28       21.06       26.28      5.92 o
   1   4  28        2.46       -1.28      2.91 o
   2   4  28       28.44       24.05      5.40 o
   3   4  28        0.68        0.54      3.70 o
   4   4  28       20.01       28.66      5.50 o
   5   4  28        4.76        9.37      5.15 o
   6   4  28        0.20       -2.87      5.31 o
   1   5  28       87.74      104.82      5.62 o
   2   5  28       25.37       23.32      4.17 o
   3   5  28        0.35        4.07      4.40 o
   4   5  28        0.16        1.93      4.70 o
   5   5  28        1.94       -0.23      4.93 o
   6   5  28        0.45       -5.72     14.65 o
   0   6  28       88.93      128.94      6.73 o
   1   6  28        4.34        7.94      3.17 o
   2   6  28       19.51       13.41      4.62 o
   3   6  28       21.96       21.27      5.69 o
   4   6  28        4.88        5.26      4.85 o
   5   6  28        0.49       -4.03      4.82 o
   6   6  28        0.65        6.81      6.96 o
   1   7  28        0.13       -1.81      8.00 o
   2   7  28        0.52        2.00      5.02 o
   3   7  28        9.83       12.05      5.63 o
   4   7  28        0.00        4.23      5.40 o
   5   7  28       14.58       14.69      5.73 o
   6   7  28       11.41       19.54      8.09 o
   0   8  28        0.80        4.65      4.95 o
   1   8  28       31.32       30.90      6.46 o
   2   8  28        0.89        1.50      5.17 o
   3   8  28       10.19       15.45      5.53 o
   4   8  28        8.44        1.90      5.53 o
   5   8  28        2.76        5.11      6.15 o
   1   9  28       50.23       31.41      5.56 o
   2   9  28        8.62        3.57      5.41 o
   3   9  28        0.06       -5.02      5.02 o
   4   9  28        0.47       -2.32      5.77 o
   5   9  28        9.50        4.87      6.75 o
   0  10  28       32.73       26.11     13.86 o
   1  10  28        3.96        0.45      5.93 o
   2  10  28        8.46        6.12      5.63 o
   3  10  28       12.92        8.41      5.85 o
   4  10  28        0.02       -5.53      5.53 o
   5  10  28        0.27       -6.21      6.21 o
   1  11  28        2.83       -8.42      8.42 o
   2  11  28       19.96       24.43      7.43 o
   3  11  28        8.75        8.32      6.15 o
   4  11  28        1.23       -1.25      6.37 o
   0  12  28       13.10       15.99     14.92 o
   1  12  28        1.62       -5.09      9.33 o
   2  12  28        0.99       -6.52      9.59 o
   3  12  28        5.40        8.58      6.34 o
   4  12  28        1.48        3.20      9.59 o
   1  13  28        6.26       -0.26     10.15 o
   2  13  28        1.19      -13.86     13.86 o
   3  13  28        2.26       -1.07      9.59 o
   0  14  28        1.72      -12.79     12.79 o
   1  14  28        4.79      -13.32     13.32 o
   1   1  29        7.28        9.11      3.37 o
   2   1  29       10.57        9.05      3.34 o
   3   1  29        1.31       -0.17      3.65 o
   4   1  29        2.75        6.17      4.77 o
   5   1  29        6.14       10.76      5.11 o
   6   1  29        0.74        4.09      5.27 o
   0   2  29       41.63       52.37      5.11 o
   1   2  29       16.64       20.81      3.62 o
   2   2  29        0.09       -2.39      2.97 o
   3   2  29       10.14       11.30      4.16 o
   4   2  29       30.43       36.12      5.73 o
   5   2  29        0.10       -4.44      4.44 o
   6   2  29        0.26       -1.95      5.03 o
   1   3  29       32.80       36.38      3.95 o
   2   3  29       34.00       27.56      6.38 o
   3   3  29        0.88        3.62      4.50 o
   4   3  29        2.16        3.45      4.74 o
   5   3  29        4.83        7.84      5.08 o
   6   3  29        0.19        2.73      5.48 o
   0   4  29        3.12        1.14      4.03 o
   1   4  29       32.06       38.38      3.80 o
   2   4  29        0.94       -2.82      3.45 o
   3   4  29        5.03        0.29      4.84 o
   4   4  29       17.84       16.79      5.15 o
   5   4  29        0.33       -4.88      4.88 o
   6   4  29        6.32        1.18     11.72 o
   1   5  29        0.29        2.11      3.06 o
   2   5  29        0.16        5.58      3.72 o
   3   5  29        2.58        2.64      4.69 o
   4   5  29        2.14       12.45      5.10 o
   5   5  29        7.86        2.96      5.07 o
   6   5  29       20.94       23.63      8.09 o
   0   6  29        7.69       13.92      7.05 o
   1   6  29        1.34        0.32      3.14 o
   2   6  29        0.00       -0.01      4.34 o
   3   6  29        1.94        9.59      4.91 o
   4   6  29       11.05        4.91      5.54 o
   5   6  29        5.68        4.66      6.15 o
   6   6  29        1.23        3.46      7.16 o
   1   7  29       20.12        4.32      7.31 o
   2   7  29        0.00       -1.28      4.95 o
   3   7  29        1.37        0.46      5.00 o
   4   7  29        0.48        2.38      4.96 o
   5   7  29        4.74       13.79      5.67 o
   0   8  29       62.30       70.97      7.13 o
   1   8  29        2.32        5.49      5.00 o
   2   8  29        0.00       -3.03      5.21 o
   3   8  29       11.89       14.02      5.90 o
   4   8  29        0.54        3.27      5.85 o
   5   8  29        3.41       15.07     13.06 o
   1   9  29        5.46       -2.17      4.81 o
   2   9  29        8.21       14.35      5.81 o
   3   9  29        5.72       14.25      6.18 o
   4   9  29       10.47       12.27      6.09 o
   5   9  29        0.55       -3.37      6.75 o
   0  10  29        0.60      -12.26     12.26 o
   1  10  29        0.00       -5.97      5.97 o
   2  10  29        0.26        1.71      5.63 o
   3  10  29        1.58       -1.34      5.79 o
   4  10  29        0.09       -1.60      6.41 o
   1  11  29        1.65       -8.80      8.80 o
   2  11  29        6.46       -9.14     18.12 o
   3  11  29        4.47       -2.21      5.95 o
   4  11  29        0.00       -6.81      7.46 o
   0  12  29        0.03      -12.79     12.79 o
   1  12  29       12.12        5.40      9.94 o
   2  12  29        0.11        1.60     12.79 o
   3  12  29       12.25        5.86      6.96 o
   1  13  29       21.57        7.25     10.73 o
   0   0  30        4.91        2.63      5.50 o
   1   0  30       12.97       15.33      5.05 o
   2   0  30        0.03       -6.19      6.19 o
   3   0  30       87.06       82.13     13.32 o
   4   0  30        0.01       -2.23      6.11 o
   5   0  30        5.83        4.26      7.17 o
   6   0  30        2.30        0.00      9.59 o
   1   1  30       14.42       17.69      3.61 o
   2   1  30        0.01       -3.00      3.00 o
   3   1  30        0.55       -0.94      5.11 o
   4   1  30        0.56        1.27      4.73 o
   5   1  30        1.04        9.86      5.31 o
   6   1  30        7.72        5.60      7.16 o
   0   2  30      155.30      169.86      7.85 o
   1   2  30       13.41        4.27      3.35 o
   2   2  30        0.14       -3.00      3.00 o
   3   2  30       37.05       37.59      6.16 o
   4   2  30        2.11        4.63      4.82 o
   5   2  30        9.81       11.70      5.46 o
   6   2  30        0.28        0.95      6.75 o
   1   3  30        0.36        1.41      3.81 o
   2   3  30        0.01        1.56      3.55 o
   3   3  30       18.75       16.84      5.15 o
   4   3  30        6.68        9.23      5.01 o
   5   3  30        4.78        7.11      5.26 o
   6   3  30        0.08       -2.68      6.59 o
   0   4  30       16.14       20.73      5.54 o
   1   4  30        6.82        1.04      3.34 o
   2   4  30        0.82       -2.60      3.49 o
   3   4  30        2.96        3.54      6.92 o
   4   4  30       37.37       42.62      6.16 o
   5   4  30        0.29        0.60      5.21 o
   6   4  30        0.09       -1.48      6.96 o
   1   5  30       14.33       14.23      3.61 o
   2   5  30       21.16       22.37      4.25 o
   3   5  30       11.81        7.61      4.72 o
   4   5  30        0.01        4.16      4.94 o
   5   5  30        1.90        4.55      5.48 o
   6   5  30        1.64        4.26      7.16 o
   0   6  30       26.17       22.20      5.65 o
   1   6  30        2.25        4.00      3.33 o
   2   6  30       12.47       12.32      4.98 o
   3   6  30        0.57        1.35      4.72 o
   4   6  30        0.10        6.38      5.00 o
   5   6  30        0.98        2.13      5.46 o
   1   7  30        0.04       -3.89      3.89 o
   2   7  30        0.61        2.36      4.82 o
   3   7  30        1.75       -1.74      4.78 o
   4   7  30        1.91        3.72      5.23 o
   5   7  30        0.50       -1.27      6.96 o
   0   8  30       16.00       30.18      7.89 o
   1   8  30       10.57        6.15      4.95 o
   2   8  30        0.35        2.59      5.34 o
   3   8  30        0.08       -1.74      5.37 o
   4   8  30        0.22       -0.96      5.21 o
   5   8  30        3.20        6.73      8.79 o
   1   9  30        1.69       -4.17      4.85 o
   2   9  30        0.81       -4.16      5.34 o
   3   9  30        7.77        4.03      7.09 o
   4   9  30        3.61        0.60      6.03 o
   0  10  30        2.29      -10.12     12.26 o
   1  10  30        3.14       -1.28      6.48 o
   2  10  30        5.21       -1.69      6.38 o
   3  10  30        3.23        5.02      7.46 o
   4  10  30        0.00        5.58      7.13 o
   1  11  30       14.19       10.11     10.15 o
   2  11  30        8.94        7.46     12.79 o
   3  11  30        0.33       -5.86      9.33 o
   0  12  30        0.17       -8.53     14.39 o
   1  12  30        0.36       -9.56      9.56 o
   2  12  30        4.94        6.29      8.87 o
   1  13  30       16.24       14.39     14.92 o
   1   1  31        6.29        4.14      3.35 o
   2   1  31        0.02       -3.12      3.12 o
   3   1  31       31.46       37.20      5.72 o
   4   1  31        0.00        3.95      4.85 o
   5   1  31        1.55        5.71      5.30 o
   6   1  31       10.25       -1.84      6.96 o
   0   2  31        9.79       20.45      5.57 o
   1   2  31        0.23       -2.74      3.08 o
   2   2  31        0.24        1.70      3.26 o
   3   2  31        7.04       19.38      5.12 o
   4   2  31        0.03       -1.27      4.51 o
   5   2  31        0.67        0.34      5.24 o
   6   2  31        3.24       14.12      7.54 o
   1   3  31       15.57       10.03      3.47 o
   2   3  31        2.54        3.65      5.59 o
   3   3  31        4.65        7.22      4.88 o
   4   3  31        0.32        1.37      4.95 o
   5   3  31        1.01        4.82      5.30 o
   6   3  31        1.33        1.07      7.16 o
   0   4  31       16.79        9.33      8.98 o
   1   4  31        0.00       -0.54      3.23 o
   2   4  31        8.30        9.78      4.05 o
   3   4  31       30.70       38.13      5.77 o
   4   4  31        0.13        5.80      5.28 o
   5   4  31        3.92        5.68      5.48 o
   1   5  31       26.88       40.28      4.31 o
   2   5  31        2.58        5.24      4.72 o
   3   5  31        9.52       13.80      5.27 o
   4   5  31        5.49        1.59      5.11 o
   5   5  31        1.41       12.23      5.88 o
   0   6  31        2.44       -3.13      4.70 o
   1   6  31       14.38       24.37      4.03 o
   2   6  31        0.16       -2.29      4.50 o
   3   6  31        1.53        4.40      5.03 o
   4   6  31       10.18        8.25      7.00 o
   5   6  31        3.82        8.89     13.32 o
   1   7  31        1.87        1.46      4.59 o
   2   7  31        0.09        3.09      4.72 o
   3   7  31        7.71        9.03      5.15 o
   4   7  31        2.16       -2.78      5.19 o
   5   7  31        4.69        2.93      7.16 o
   0   8  31       34.03       51.43      9.47 o
   1   8  31        0.54       -5.17      5.17 o
   2   8  31        1.06       -4.67      4.67 o
   3   8  31        0.10        0.39      5.24 o
   4   8  31        0.03       -1.88      5.38 o
   1   9  31        4.37        0.34      6.86 o
   2   9  31        0.71       -6.81      6.81 o
   3   9  31        0.99       -5.81      5.81 o
   4   9  31        1.14       -6.37      6.37 o
   0  10  31        3.86      -11.72     13.32 o
   1  10  31        1.88       -3.68     12.79 o
   2  10  31        4.74       -2.03      6.00 o
   3  10  31        0.99        4.58      6.31 o
   1  11  31        1.01      -14.39     14.39 o
   2  11  31        3.71       -4.38     22.91 o
   3  11  31        0.26        2.69      9.59 o
   0  12  31       21.40       11.19     15.99 o
   1  12  31        0.15       -9.78      9.78 o
   0   0  32       38.04       50.09     10.66 o
   1   0  32        0.06        2.74      4.65 o
   2   0  32        2.97       10.21      4.91 o
   3   0  32        1.95        6.03      6.90 o
   4   0  32        3.06        1.76      7.29 o
   5   0  32        9.29       17.02      8.17 o
   1   1  32        0.03        0.89      3.26 o
   2   1  32        1.18       -1.48      3.26 o
   3   1  32        0.10        1.39      4.65 o
   4   1  32        5.79       12.51      5.32 o
   5   1  32        5.61       10.94      6.23 o
   0   2  32        7.02       13.76      5.29 o
   1   2  32        5.08        1.31      3.97 o
   2   2  32        1.53        2.21      3.52 o
   3   2  32        3.14       16.75      5.28 o
   4   2  32        1.41       -4.40      4.96 o
   5   2  32        2.49        4.27      5.46 o
   1   3  32       14.80       23.34      3.94 o
   2   3  32        3.86       10.28      4.10 o
   3   3  32       29.71       41.02      6.05 o
   4   3  32       16.61       28.09      5.94 o
   5   3  32        6.22       10.76      5.79 o
   0   4  32       10.75       15.63      6.20 o
   1   4  32        0.01       -0.63      3.32 o
   2   4  32       11.36       10.89      4.07 o
   3   4  32        7.24        6.58      5.23 o
   4   4  32        0.66       -4.19      5.00 o
   5   4  32        1.21       14.64      6.61 o
   1   5  32       11.91       21.81      4.07 o
   2   5  32        0.20       -0.38      4.62 o
   3   5  32        2.24        4.23      5.08 o
   4   5  32        0.82        4.97      5.49 o
   5   5  32        1.93       -5.61      6.75 o
   0   6  32       14.21       21.18      5.70 o
   1   6  32        1.13       -0.55      5.27 o
   2   6  32        0.13        3.38      4.78 o
   3   6  32        7.79        3.17      5.25 o
   4   6  32        3.26        2.16      5.36 o
   5   6  32        1.31        1.97      7.34 o
   1   7  32       10.07        8.00      5.63 o
   2   7  32        3.71        6.52      5.16 o
   3   7  32        2.19       -3.61      7.31 o
   4   7  32        5.47        2.47      5.43 o
   0   8  32       32.03       39.91     14.12 o
   1   8  32        2.88        2.14      5.67 o
   2   8  32        1.59       -2.25      4.86 o
   3   8  32        3.83        3.59      5.28 o
   4   8  32        0.04       -1.65      6.90 o
   1   9  32       17.82       14.62     11.99 o
   2   9  32        4.55        0.97      8.64 o
   3   9  32        3.96        1.68      5.85 o
   0  10  32       13.88       -3.73     14.39 o
   1  10  32        0.03       -7.18      7.18 o
   2  10  32        3.62       -5.99      5.99 o
   3  10  32        4.46        8.08      7.28 o
   1  11  32        0.83       -8.53     14.39 o
   2  11  32        3.02       15.45     11.19 o
   0  12  32        0.34      -13.32     13.32 o
   1   1  33        0.43       -0.43      3.39 o
   2   1  33       29.23       44.20      4.58 o
   3   1  33        0.01       10.58      5.01 o
   4   1  33        0.22        7.15      6.00 o
   5   1  33        1.35        7.31      7.34 o
   0   2  33        0.26        5.78      6.39 o
   1   2  33        2.70        5.56      3.58 o
   2   2  33        4.03        2.80      3.64 o
   3   2  33        3.26        4.34      5.04 o
   4   2  33        0.00        5.86      5.40 o
   5   2  33        2.65       -1.47      6.96 o
   1   3  33        2.24        0.47      3.72 o
   2   3  33        3.97       -0.03      3.89 o
   3   3  33        1.41        4.80      5.04 o
   4   3  33        0.89       -1.48      5.18 o
   5   3  33        0.11       -4.02      6.96 o
   0   4  33        0.03       -3.00      5.45 o
   1   4  33        3.56        7.36      3.72 o
   2   4  33        1.17        2.38      4.02 o
   3   4  33        2.82        3.71      5.19 o
   4   4  33        4.49        7.97      5.93 o
   5   4  33        5.48        6.74      7.46 o
   1   5  33        0.07        2.00      3.82 o
   2   5  33        5.08       -2.85      4.58 o
   3   5  33       19.12       21.45      6.38 o
   4   5  33        8.85       14.80      6.04 o
   5   5  33        2.11        9.59     10.66 o
   0   6  33      114.97      122.68      8.85 o
   1   6  33        0.01       -5.17      5.17 o
   2   6  33        9.30        4.14      4.97 o
   3   6  33        5.26        8.63      5.58 o
   4   6  33        2.03       -5.32      5.32 o
   1   7  33        2.46       -3.23      5.73 o
   2   7  33        1.02        0.88      5.16 o
   3   7  33        0.33       -0.28      5.17 o
   4   7  33        0.87        1.93      9.37 o
   0   8  33        0.40       -7.09      7.09 o
   1   8  33       10.84        2.39      5.67 o
   2   8  33        0.21       -4.59      7.54 o
   3   8  33        1.04        2.27      5.47 o
   1   9  33       11.23       18.94      9.06 o
   2   9  33        3.58        3.18      5.51 o
   3   9  33        2.48        0.39      5.99 o
   0  10  33        7.94        0.53     14.92 o
   1  10  33        0.01        3.13     21.58 o
   2  10  33        0.48       -5.79      8.38 o
   1  11  33        3.32       -5.33     15.99 o
   0   0  34        0.63       -6.93      6.93 o
   1   0  34       18.07       21.98      5.78 o
   2   0  34        4.75        8.76      5.34 o
   3   0  34        3.07        7.91      7.42 o
   4   0  34        5.35       16.96     12.79 o
   5   0  34        6.26       13.86     10.66 o
   1   1  34        0.77        7.89      3.65 o
   2   1  34        0.00        2.53      3.70 o
   3   1  34        1.24        4.78      5.15 o
   4   1  34        0.04        0.06      5.40 o
   5   1  34        0.60       -6.41      6.41 o
   0   2  34        2.08        7.46      6.93 o
   1   2  34        4.10       11.18      4.61 o
   2   2  34        1.69        4.17      4.09 o
   3   2  34       16.38       24.01      5.96 o
   4   2  34       29.55       46.58      6.74 o
   5   2  34       10.98       22.55      8.47 o
   1   3  34        1.23        0.50      3.73 o
   2   3  34       22.37       19.75      4.65 o
   3   3  34       14.34       12.86      5.85 o
   4   3  34        0.02        2.72      5.60 o
   0   4  34       23.30       18.92      6.78 o
   1   4  34        0.53       -1.00      3.94 o
   2   4  34        0.54       -3.13      5.48 o
   3   4  34        2.71       -4.66      5.01 o
   4   4  34        4.13       -3.55      8.00 o
   1   5  34        0.83       -0.01      4.03 o
   2   5  34        0.29        3.02      4.99 o
   3   5  34        0.01       -2.02      5.20 o
   4   5  34        0.72       -7.58      7.58 o
   0   6  34        6.93       17.80      6.96 o
   1   6  34       19.00       29.55      6.76 o
   2   6  34        0.21        2.56      5.25 o
   3   6  34        0.03        7.07      5.64 o
   4   6  34        0.53        2.43      7.34 o
   1   7  34        1.69       -2.77      5.70 o
   2   7  34        3.93        4.52      5.27 o
   3   7  34        4.38        2.55      5.55 o
   0   8  34       46.33       51.44     19.45 o
   1   8  34        0.28       -5.75      5.75 o
   2   8  34        0.59        1.33      5.38 o
   3   8  34        0.63       12.13      6.61 o
   1   9  34        0.85       -4.22     14.65 o
   2   9  34        1.08        3.46      7.85 o
   0  10  34        0.00       -6.39     14.39 o
   1  10  34        1.67       -3.90      8.38 o
   1   1  35       16.20       15.48      4.41 o
   2   1  35       12.80       16.56      4.22 o
   3   1  35        2.76       -1.65      5.85 o
   4   1  35        3.83        6.45      8.08 o
   0   2  35        2.43        9.06      6.37 o
   1   2  35        8.92        8.24      4.24 o
   2   2  35        2.29        6.11      4.45 o
   3   2  35        0.72        2.48      6.08 o
   4   2  35        0.00        4.88      5.72 o
   1   3  35        0.42        0.46      4.03 o
   2   3  35        0.03        3.19      4.30 o
   3   3  35        6.22        6.92      5.66 o
   4   3  35        1.85        5.91      6.79 o
   0   4  35        5.45        8.28      6.59 o
   1   4  35        6.97        7.64      4.56 o
   2   4  35        0.37        4.17      5.42 o
   3   4  35        6.16        8.70      5.69 o
   4   4  35        2.60        6.48      6.36 o
   1   5  35       10.03       11.82      4.65 o
   2   5  35        5.17        5.23      5.30 o
   3   5  35        0.32        1.82      8.22 o
   4   5  35       10.21       -0.25     10.39 o
   0   6  35       16.42       17.21      6.96 o
   1   6  35        2.05        5.55      6.29 o
   2   6  35        2.92        0.88      5.26 o
   3   6  35        1.58       -0.41      5.73 o
   1   7  35        1.89       -4.09      5.90 o
   2   7  35        0.04       -1.71      7.19 o
   3   7  35        2.74        7.67      6.43 o
   0   8  35        0.95       12.26     10.66 o
   1   8  35        6.44       -2.43      8.28 o
   2   8  35        8.81       -1.51      6.15 o
   1   9  35        0.03       -9.57     20.25 o
   0   0  36       22.14       33.57     10.66 o
   1   0  36       10.01        9.06      6.78 o
   2   0  36        0.00        5.04      5.74 o
   3   0  36        2.08       18.41      8.56 o
   4   0  36        0.38        8.53     10.66 o
   1   1  36        3.86       11.73      4.91 o
   2   1  36        4.56        6.51      4.04 o
   3   1  36        8.32        8.73      7.69 o
   4   1  36        6.87        5.26      7.34 o
   0   2  36        1.23        3.67      9.59 o
   1   2  36        6.82        6.43      4.77 o
   2   2  36        0.13        6.55      4.60 o
   3   2  36       12.52       23.23      6.40 o
   4   2  36        0.69       -2.55      7.13 o
   1   3  36        0.04       -0.49      4.45 o
   2   3  36       10.61       14.11      4.91 o
   3   3  36        3.12        3.80      5.77 o
   0   4  36       23.97       23.19      7.34 o
   1   4  36        0.00        1.02      4.27 o
   2   4  36        7.26        7.35      5.69 o
   3   4  36        0.14       -1.81      7.61 o
   1   5  36        1.33        4.27      5.03 o
   2   5  36        0.29       -5.61      5.61 o
   3   5  36        0.05        5.02      5.97 o
   0   6  36        6.51       12.03      7.13 o
   1   6  36        0.40       -5.32      5.67 o
   2   6  36        6.00        8.54      6.92 o
   3   6  36        3.76       -0.25      7.13 o
   1   7  36        1.27        0.13      6.14 o
   2   7  36        0.97        1.97      6.59 o
   0   8  36        2.27        4.26     10.66 o
   1   8  36        2.30       -2.50     20.25 o
   1   1  37        1.17        0.29      4.63 o
   2   1  37        3.91        6.84      4.27 o
   3   1  37        0.51       -1.25      5.52 o
   0   2  37       62.56       81.69      9.80 o
   1   2  37        1.44        3.16      5.24 o
   2   2  37        6.37        9.71      4.79 o
   3   2  37        6.66       24.87      8.77 o
   1   3  37        3.27        9.04      5.05 o
   2   3  37        0.09        2.35      6.68 o
   3   3  37        0.13        2.44      5.86 o
   0   4  37        0.54       -1.87      6.59 o
   1   4  37        0.37        2.90      4.86 o
   2   4  37        2.11       -0.30      6.39 o
   3   4  37        0.47        5.08      7.72 o
   1   5  37        3.06        6.80      5.83 o
   2   5  37        0.65        4.80     10.43 o
   0   6  37        0.74       -8.53      8.53 o
   1   6  37        0.01        5.86      7.16 o
   2   6  37        0.04        1.61      7.16 o
   1   7  37       15.21       13.80      7.09 o
   0   0  38       23.67       51.16     12.79 o
   1   0  38        0.50       -3.54      6.37 o
   2   0  38        0.00        2.29      6.02 o
   1   1  38        6.85        0.77      4.78 o
   2   1  38        0.31       -0.98      5.13 o
   0   2  38        3.15       19.72      7.54 o
   1   2  38        1.42        0.96      4.68 o
   2   2  38        0.57        6.03      5.42 o
   1   3  38        0.02        2.65      4.96 o
   2   3  38        0.15       -1.73      6.34 o
   0   4  38        0.27        1.74      6.90 o
   1   4  38        0.03       -4.39      4.85 o
   2   4  38        0.40        7.28      6.80 o
   1   5  38       20.62       15.30      8.09 o
   1   1  39        0.05        5.90      5.11 o
   0   2  39        0.28        9.94      7.72 o
   1   2  39        0.67        8.02      5.77 o
   1   3  39        8.00       19.54      5.72 o
 
